# Supplementary material for: Crystal structure of 2-(3-nitro­phen­yl)-1,3-thia­zolo[4,5-b]pyridine
Source: Acta Crystallogr E Crystallogr Commun. 2015 Oct 24;71(Pt 11):o877. doi: 10.1107/S2056989015019118 (PMC4645065; doi:10.1107/S2056989015019118)
Supplement: Supplementary file 1 [file e-71-0o877-sup1.cif]

##############################################################################
#                                                                            #
# This CIF contains the data in a paper accepted for publication in          #
# Acta Crystallographica Section E. It conforms to the requirements of       #
# Notes for Authors for Acta Crystallographica Section E, and has been       #
# peer reviewed under the auspices of the IUCr Commission on Journals.       #
#                                                                            #
# Full details of the Crystallographic Information File format               #
# are given in the paper "The Crystallographic Information File (CIF):       #
# a New Standard Archive File for Crystallography" by S. R. Hall, F. H.      #
# Allen and I. D. Brown [Acta Cryst. (1991), A47, 655-685].                  #
#                                                                            #
# The current version of the core CIF dictionary is obtainable from          #
# ftp://ftp.iucr.org/pub/cif_core.dic.                                       #
#                                                                            #
# Software is freely available for graphical display of the structure(s)     #
# in this CIF. For information consult the CIF software page                 #
# http://www.iucr.org/resources/cif/software.                                #
#                                                                            #
# This file may be used for bona fide research purposes within the           #
# scientific community so long as proper attribution is given to the journal # 
# article from which it was obtained.                                        #
#                                                                            #
##############################################################################
data_I
_audit_creation_method     SHELXL-2013
_database_code_depnum_ccdc_archive     'CCDC 1430578'
_chemical_name_systematic
;
2-(3-Nitrophenyl)-1,3-thiazolo[4,5-<i>b</i>]pyridine
;
_chemical_name_common     ?
_chemical_formula_moiety     'C12 H7 N3 O2 S'
_chemical_formula_sum     'C12 H7 N3 O2 S'
_chemical_formula_iupac     'C12 H7 N3 O2 S'
_chemical_formula_weight     257.27
_chemical_melting_point     ?
_shelx_space_group_comment
;
The symmetry employed for this shelxl refinement is uniquely defined
by the following loop, which should always be used as a source of
symmetry information in preference to the above space-group names.
They are only intended as comments.
;
_space_group_crystal_system     monoclinic
_space_group_name_H-M_alt     'P 21/c'
_space_group_name_Hall     '-P 2ybc'
loop_
    _space_group_symop_operation_xyz
    'x, y, z'
    '-x, y+1/2, -z+1/2'
    '-x, -y, -z'
    'x, -y-1/2, z-1/2'
_cell_length_a     9.5596(2)
_cell_length_b     9.8733(2)
_cell_length_c     11.5606(3)
_cell_angle_alpha     90
_cell_angle_beta     98.122(2)
_cell_angle_gamma     90
_cell_volume     1080.20(4)
_cell_formula_units_Z     4
_cell_measurement_reflns_used     2610
_cell_measurement_theta_min     5.8970
_cell_measurement_theta_max     73.7710
_cell_measurement_temperature     296(2)
_exptl_crystal_description     plate
_exptl_crystal_colour     colourless
_exptl_crystal_size_max     0.363
_exptl_crystal_size_mid     0.236
_exptl_crystal_size_min     0.025
_exptl_crystal_density_diffrn     1.582
_exptl_crystal_density_meas     ?
_exptl_crystal_density_method     ?
_exptl_crystal_F_000     528
_exptl_absorpt_coefficient_mu     2.659
_exptl_absorpt_correction_type     gaussian
_exptl_absorpt_process_details
;
(CrysAlis PRO; Agilent, 2014)
;
_shelx_estimated_absorpt_T_min     0.445
_shelx_estimated_absorpt_T_max     0.937
_exptl_absorpt_correction_T_min     0.883
_exptl_absorpt_correction_T_max     0.986
_exptl_special_details
;
Absorption correction: CrysAlisPro, Agilent Technologies,
Version 1.171.37.33 (release 27-03-2014 CrysAlis171 .NET)
(compiled Mar 27 2014,17:12:48)
Numerical absorption correction based on gaussian integration over
   a multifaceted crystal model
Empirical absorption correction using spherical harmonics,
 implemented in SCALE3 ABSPACK scaling algorithm.
;
_diffrn_ambient_temperature     296(2)
_diffrn_radiation_type     CuK\a
_diffrn_radiation_wavelength     1.54184
_diffrn_measurement_device_type
           'Agilent SuperNova Dual Source diffractometer with an Atlas detector'
_diffrn_measurement_method     '\w scans'
_diffrn_detector_area_resol_mean     ?
_diffrn_reflns_number     4063
_diffrn_reflns_av_R_equivalents     0.0161
_diffrn_reflns_theta_min     5.919
_diffrn_reflns_theta_max     73.804
_diffrn_reflns_theta_full     67.684
_diffrn_measured_fraction_theta_max     0.960
_diffrn_measured_fraction_theta_full     0.990
_diffrn_reflns_limit_h_min     -6
_diffrn_reflns_limit_h_max     11
_diffrn_reflns_limit_k_min     -12
_diffrn_reflns_limit_k_max     10
_diffrn_reflns_limit_l_min     -13
_diffrn_reflns_limit_l_max     14
_diffrn_standards_number     0
_diffrn_standards_interval_count     0
_diffrn_standards_interval_time     0
_diffrn_standards_decay_%     0
_refine_special_details     ?
_reflns_number_total     2104
_reflns_number_gt     1930
_reflns_threshold_expression     'I > 2\s(I)'
_refine_ls_structure_factor_coef     Fsqd
_refine_ls_matrix_type     full
_refine_ls_R_factor_all     0.0339
_refine_ls_R_factor_gt     0.0314
_refine_ls_wR_factor_gt     0.0833
_refine_ls_wR_factor_ref     0.0859
_refine_ls_goodness_of_fit_ref     1.061
_refine_ls_restrained_S_all     1.061
_refine_ls_number_reflns     2104
_refine_ls_number_parameters     163
_refine_ls_number_restraints     0
_refine_ls_hydrogen_treatment     constr
_refine_ls_weighting_scheme     calc
_refine_ls_weighting_details
              'w=1/[\s^2^(Fo^2^)+(0.0480P)^2^+0.2004P] where P=(Fo^2^+2Fc^2^)/3'
_atom_sites_solution_hydrogens     geom
_atom_sites_solution_primary     ?
_atom_sites_solution_secondary     ?
_refine_ls_shift/su_max     0.001
_refine_ls_shift/su_mean     0.000
_refine_diff_density_max     0.195
_refine_diff_density_min     -0.270
_refine_ls_extinction_method     none
_refine_ls_extinction_coef     .
loop_
    _atom_type_symbol
    _atom_type_description
    _atom_type_scat_dispersion_real
    _atom_type_scat_dispersion_imag
    _atom_type_scat_source
    'C' 'C' 0.0181 0.0091
                         'International Tables Vol C Tables 4.2.6.8 and 6.1.1.4'
    'H' 'H' 0.0000 0.0000
                         'International Tables Vol C Tables 4.2.6.8 and 6.1.1.4'
    'N' 'N' 0.0311 0.0180
                         'International Tables Vol C Tables 4.2.6.8 and 6.1.1.4'
    'O' 'O' 0.0492 0.0322
                         'International Tables Vol C Tables 4.2.6.8 and 6.1.1.4'
    'S' 'S' 0.3331 0.5567
                         'International Tables Vol C Tables 4.2.6.8 and 6.1.1.4'
_computing_data_collection
;
CrysAlis PRO (Agilent, 2014)
;
_computing_cell_refinement
;
CrysAlis PRO (Agilent, 2014)
;
_computing_data_reduction
;
CrysAlis PRO (Agilent, 2014)
;
_computing_structure_solution
;
SHELXS97 (Sheldrick, 2008)
;
_computing_structure_refinement
;
SHELXL2013 (Sheldrick, 2015)
;
_computing_molecular_graphics
;
ORTEP-3 for Windows (Farrugia, 2012)
;
_computing_publication_material
;
WinGX (Farrugia, 2012) and <i>CHEMDRAW Ultra</i> (Cambridge Soft,
2001)
;
loop_
    _atom_site_type_symbol
    _atom_site_label
    _atom_site_fract_x
    _atom_site_fract_y
    _atom_site_fract_z
    _atom_site_U_iso_or_equiv
    _atom_site_adp_type
    _atom_site_calc_flag
    _atom_site_occupancy
    _atom_site_disorder_assembly
    _atom_site_disorder_group
    C C1 1.03467(14) 0.31902(15) 0.40820(12) 0.0359(3) Uani d 1 . .
    C C2 1.05966(14) 0.29483(14) 0.52938(12) 0.0346(3) Uani d 1 . .
    C C3 1.23544(16) 0.44974(17) 0.55180(15) 0.0466(4) Uani d 1 . .
    H H3 1.3056 0.4963 0.5999 0.056 Uiso calc 1 . .
    C C4 1.21719(17) 0.48032(17) 0.43313(15) 0.0476(4) Uani d 1 . .
    H H4 1.2737 0.5453 0.4044 0.057 Uiso calc 1 . .
    C C5 1.11469(16) 0.41357(17) 0.35833(14) 0.0446(3) Uani d 1 . .
    H H5 1.1001 0.4312 0.2785 0.054 Uiso calc 1 . .
    C C6 0.88486(14) 0.15122(14) 0.48354(11) 0.0327(3) Uani d 1 . .
    C C7 0.78177(13) 0.04398(14) 0.49734(11) 0.0323(3) Uani d 1 . .
    C C8 0.69113(14) -0.00588(14) 0.40184(12) 0.0338(3) Uani d 1 . .
    H H8 0.6911 0.0309 0.3278 0.041 Uiso calc 1 . .
    C C9 0.60130(13) -0.11128(14) 0.41963(12) 0.0342(3) Uani d 1 . .
    C C10 0.59533(15) -0.16807(15) 0.52740(13) 0.0392(3) Uani d 1 . .
    H H10 0.5333 -0.2386 0.5365 0.047 Uiso calc 1 . .
    C C11 0.68472(16) -0.11691(16) 0.62203(13) 0.0419(3) Uani d 1 . .
    H H11 0.6827 -0.1532 0.6960 0.050 Uiso calc 1 . .
    C C12 0.77673(15) -0.01253(16) 0.60750(12) 0.0381(3) Uani d 1 . .
    H H12 0.8362 0.0206 0.6719 0.046 Uiso calc 1 . .
    N N1 1.16011(14) 0.35893(14) 0.60175(11) 0.0442(3) Uani d 1 . .
    N N2 0.97356(13) 0.19809(13) 0.56961(10) 0.0367(3) Uani d 1 . .
    N N3 0.50993(13) -0.16657(14) 0.31766(11) 0.0420(3) Uani d 1 . .
    O O1 0.51160(13) -0.11243(14) 0.22310(10) 0.0563(3) Uani d 1 . .
    O O2 0.43804(16) -0.26586(16) 0.33152(13) 0.0698(4) Uani d 1 . .
    S S1 0.89807(4) 0.21799(4) 0.34482(3) 0.03972(13) Uani d 1 . .
loop_
    _atom_site_aniso_label
    _atom_site_aniso_U_11
    _atom_site_aniso_U_22
    _atom_site_aniso_U_33
    _atom_site_aniso_U_12
    _atom_site_aniso_U_13
    _atom_site_aniso_U_23
    C1 0.0339(7) 0.0341(7) 0.0386(7) 0.0002(5) 0.0009(5) -0.0009(6)
    C2 0.0322(7) 0.0348(7) 0.0361(7) 0.0004(5) 0.0023(5) -0.0029(5)
    C3 0.0387(7) 0.0429(8) 0.0565(9) -0.0067(6) 0.0004(6) -0.0100(7)
    C4 0.0423(8) 0.0379(8) 0.0627(10) -0.0072(6) 0.0075(7) 0.0012(7)
    C5 0.0445(8) 0.0431(8) 0.0458(8) -0.0041(6) 0.0048(6) 0.0068(6)
    C6 0.0318(6) 0.0337(7) 0.0322(6) 0.0021(5) 0.0037(5) -0.0016(5)
    C7 0.0293(6) 0.0323(6) 0.0355(7) 0.0035(5) 0.0049(5) -0.0017(5)
    C8 0.0316(6) 0.0351(7) 0.0346(6) 0.0035(5) 0.0047(5) -0.0004(5)
    C9 0.0279(6) 0.0342(7) 0.0398(7) 0.0040(5) 0.0024(5) -0.0050(5)
    C10 0.0353(7) 0.0349(7) 0.0479(8) -0.0002(6) 0.0080(6) 0.0028(6)
    C11 0.0436(8) 0.0443(8) 0.0380(7) 0.0000(6) 0.0060(6) 0.0068(6)
    C12 0.0362(7) 0.0417(8) 0.0355(7) 0.0001(6) 0.0021(5) -0.0002(6)
    N1 0.0410(6) 0.0476(7) 0.0420(7) -0.0059(5) -0.0012(5) -0.0079(6)
    N2 0.0358(6) 0.0401(6) 0.0335(6) -0.0017(5) 0.0029(5) -0.0017(5)
    N3 0.0352(6) 0.0425(7) 0.0467(7) 0.0013(5) 0.0006(5) -0.0082(6)
    O1 0.0582(7) 0.0652(8) 0.0421(6) -0.0030(6) -0.0052(5) -0.0054(6)
    O2 0.0684(8) 0.0638(9) 0.0724(9) -0.0315(7) -0.0067(7) -0.0050(7)
    S1 0.0419(2) 0.0429(2) 0.0323(2) -0.00887(14) -0.00199(14) 0.00294(13)
_geom_special_details
;
All e.s.d.'s (except the e.s.d. in the dihedral angle between two l.s. planes)
are estimated using the full covariance matrix. The cell e.s.d.'s are taken
into account individually in the estimation of e.s.d.'s in distances, angles
and torsion angles; correlations between e.s.d.'s in cell parameters are only
used when they are defined by crystal symmetry. An approximate (isotropic)
treatment of cell e.s.d.'s is used for estimating e.s.d.'s involving l.s.
planes.
;
loop_
    _geom_bond_atom_site_label_1
    _geom_bond_atom_site_label_2
    _geom_bond_site_symmetry_2
    _geom_bond_distance
    _geom_bond_publ_flag
    C1 C5 . 1.383(2) ?
    C1 C2 . 1.408(2) ?
    C1 S1 . 1.7224(14) ?
    C2 N1 . 1.3400(19) ?
    C2 N2 . 1.3836(19) ?
    C3 N1 . 1.332(2) ?
    C3 C4 . 1.391(2) ?
    C3 H3 . 0.9300 ?
    C4 C5 . 1.379(2) ?
    C4 H4 . 0.9300 ?
    C5 H5 . 0.9300 ?
    C6 N2 . 1.2980(18) ?
    C6 C7 . 1.4705(19) ?
    C6 S1 . 1.7548(14) ?
    C7 C8 . 1.3935(19) ?
    C7 C12 . 1.3974(19) ?
    C8 C9 . 1.383(2) ?
    C8 H8 . 0.9300 ?
    C9 C10 . 1.375(2) ?
    C9 N3 . 1.4696(18) ?
    C10 C11 . 1.385(2) ?
    C10 H10 . 0.9300 ?
    C11 C12 . 1.380(2) ?
    C11 H11 . 0.9300 ?
    C12 H12 . 0.9300 ?
    N3 O1 . 1.2190(18) ?
    N3 O2 . 1.221(2) ?
loop_
    _geom_angle_atom_site_label_1
    _geom_angle_atom_site_label_2
    _geom_angle_atom_site_label_3
    _geom_angle_site_symmetry_1
    _geom_angle_site_symmetry_3
    _geom_angle
    _geom_angle_publ_flag
    C5 C1 C2 . . 120.20(13) ?
    C5 C1 S1 . . 130.10(12) ?
    C2 C1 S1 . . 109.69(11) ?
    N1 C2 N2 . . 121.61(13) ?
    N1 C2 C1 . . 123.16(14) ?
    N2 C2 C1 . . 115.23(12) ?
    N1 C3 C4 . . 124.99(14) ?
    N1 C3 H3 . . 117.5 ?
    C4 C3 H3 . . 117.5 ?
    C5 C4 C3 . . 119.56(15) ?
    C5 C4 H4 . . 120.2 ?
    C3 C4 H4 . . 120.2 ?
    C4 C5 C1 . . 116.54(14) ?
    C4 C5 H5 . . 121.7 ?
    C1 C5 H5 . . 121.7 ?
    N2 C6 C7 . . 123.28(12) ?
    N2 C6 S1 . . 116.30(11) ?
    C7 C6 S1 . . 120.37(10) ?
    C8 C7 C12 . . 118.91(13) ?
    C8 C7 C6 . . 121.31(12) ?
    C12 C7 C6 . . 119.76(12) ?
    C9 C8 C7 . . 118.53(13) ?
    C9 C8 H8 . . 120.7 ?
    C7 C8 H8 . . 120.7 ?
    C10 C9 C8 . . 123.22(13) ?
    C10 C9 N3 . . 118.65(13) ?
    C8 C9 N3 . . 118.12(13) ?
    C9 C10 C11 . . 117.85(13) ?
    C9 C10 H10 . . 121.1 ?
    C11 C10 H10 . . 121.1 ?
    C12 C11 C10 . . 120.58(14) ?
    C12 C11 H11 . . 119.7 ?
    C10 C11 H11 . . 119.7 ?
    C11 C12 C7 . . 120.90(13) ?
    C11 C12 H12 . . 119.5 ?
    C7 C12 H12 . . 119.5 ?
    C3 N1 C2 . . 115.53(14) ?
    C6 N2 C2 . . 110.10(12) ?
    O1 N3 O2 . . 123.28(14) ?
    O1 N3 C9 . . 118.36(13) ?
    O2 N3 C9 . . 118.35(13) ?
    C1 S1 C6 . . 88.68(7) ?
_shelx_hkl_file
;
   0   0  -1 4.71672 7.69430  13
   0   0  -2 303864. 1011.73  13
   0   0  -3 15.0753 19.7173  13
   0   0  -4 211073. 1166.60  13
   0   0  -5-0.76419 20.2482  13
   0   0   5-157.915 73.3759   3
   0   0   6 6961.40 437.737   3
   0   0   6 7094.43 301.284   1
   0   0   7-117.941 75.0891   3
   0   0   8-112.506 85.5697   3
   0   0   9-90.1172 33.9148   4
   0   0   9-48.4411 44.8658  10
   0   0   9-80.7795 74.6871   3
   0   0  10 528.784 71.3112   4
   0   0  11 110.387 42.2458   4
   0   0  12 12720.6 367.796   6
   0   0  12 12264.3 296.367   4
   0   0  13 1.93435 31.8796   6
   0   0  14 548.215 52.2773   6
   0  -1   0 2.42832 14.0252  13
   0  -1  -1 78832.2 638.148  13
   0  -1   1 78955.8 412.619  13
   0  -1  -2 12357.8 292.864  13
   0   1  -3 803.136 38.0902  13
   0  -1  -3 799.282 86.9791  13
   0  -1   3 790.970 101.821   3
   0  -1   3 896.793 53.1234   1
   0  -1  -4 48376.7 715.665  13
   0  -1   4 48973.7 478.322   1
   0  -1   4 47012.9 879.791   3
   0  -1   5 597.808 62.2253   1
   0  -1  -5 440.213 78.9674  13
   0  -1   5 542.116 123.957   3
   0  -1  -6 25175.9 579.945  13
   0  -1   6 23404.7 794.346   3
   0   1   7 26131.6 954.433   3
   0  -1   7 29306.9 977.798   3
   0   1   8 19454.7 891.700   3
   0  -1   8 20395.0 450.819  12
   0  -1   8 20408.5 876.867   3
   0   1   8 21029.6 459.408   7
   0   1   8 20871.6 457.601  10
   0   1   9 3056.17 171.902   4
   0  -1   9 3297.23 377.585   3
   0   1   9 2923.15 180.693  10
   0  -1   9 2883.71 154.670   4
   0   1   9 2658.70 352.170   3
   0   1   9 3059.66 191.977   7
   0   1  10 14357.6 436.033   7
   0   1  10 14080.6 372.002   4
   0  -1  11 12405.6 390.076   6
   0   1  11 12414.8 343.380   4
   0  -1  12 5729.11 244.432   6
   0   1  12 5821.99 213.625   4
   0  -1  13 54.0744 32.4573   6
   0   1  13 14.1720 30.1485   6
   0   1  13 39.3702 18.4299   4
   0  -1  14 5598.97 152.652   6
   0   1  14 6015.35 164.300   6
   0  -2   0 84215.5 785.000  13
   0  -2   1 21471.5 350.864  13
   0  -2  -1 21284.6 438.491  13
   0  -2  -2 47937.9 715.749  13
   0  -2  -3 61912.2 887.219  13
   0  -2   4 7499.24 357.819   3
   0  -2  -4 7842.74 336.908  13
   0  -2   5 11750.3 502.397   3
   0  -2  -5 12439.2 455.668  13
   0  -2   6 122649. 1843.21   3
   0  -2  -6 129100. 1541.57  13
   0  -2   7 10530.7 591.746   3
   0   2   8 8046.21 297.235  10
   0  -2   8 8076.68 298.129  12
   0   2   8 8191.97 281.264   7
   0  -2   8 8007.68 558.773   3
   0  -2   9 32101.9 627.267   6
   0   2   9 33313.1 623.956  10
   0   2   9 32565.7 1259.23   3
   0   2   9 33190.1 620.713   7
   0  -2   9 33292.2 620.962  12
   0   2  10 28458.7 543.638   4
   0   2  10 28217.8 601.603   7
   0  -2  10 27260.2 585.295   6
   0  -2  11 5436.69 255.516   6
   0   2  11 5802.16 241.631   4
   0   2  12 4204.66 186.988   4
   0  -2  12 4181.09 201.701   6
   0   2  13 2000.32 108.761   4
   0  -2  13 2027.93 118.526   6
   0   2  13 2200.39 131.127   6
   0   2  14 130.251 26.7903   6
   0  -3   0 25.4771 35.4087  13
   0  -3   1 36586.5 588.837  13
   0  -3  -1 37393.8 696.814  13
   0  -3   2 399.617 59.9586  13
   0  -3  -2 415.473 84.1754  13
   0  -3  -3 585.276 108.896  13
   0  -3  -4 8841.35 414.867  13
   0  -3  -5 37917.4 902.726  13
   0  -3  -6 11865.7 530.302  13
   0  -3  -7 2888.76 274.481  13
   0  -3   8 3206.65 191.158   6
   0  -3   8 3270.26 194.746  12
   0   3   8 3474.21 202.031  10
   0   3   9 57345.7 811.283   7
   0  -3   9 55523.5 825.320  12
   0  -3   9 53789.9 818.819   6
   0   3   9 56590.8 1724.05   3
   0   3   9 56436.2 829.667  10
   0   3  10 12596.4 371.676   4
   0  -3  10 12199.3 386.076   6
   0   3  10 13307.2 413.333   7
   0   3  11 3584.41 213.633   7
   0   3  11 3649.15 191.729   4
   0  -3  11 3245.17 191.812   6
   0   3  12 1542.05 113.231   4
   0  -3  12 1274.57 108.311   6
   0   3  13 2552.49 119.851   4
   0  -4   0 12985.4 446.850  13
   0  -4   1 32859.7 659.866  13
   0  -4  -1 32188.2 739.895  13
   0  -4  -2 4588.13 299.550  13
   0  -4   2 4595.38 227.090  13
   0  -4  -3 1208.75 170.101  13
   0  -4  -4 30496.7 851.419  13
   0  -4  -5 22178.1 767.976  13
   0  -4  -6 21739.5 800.861  13
   0  -4   7 10566.2 330.550   6
   0   4   7 11885.4 356.111  10
   0  -4  -7 11129.0 602.510  13
   0  -4   7 11244.9 344.682  12
   0  -4   8 3719.60 212.084  12
   0   4   8 3521.64 205.895  10
   0  -4   8 3278.92 196.734   6
   0  -4   9 30728.5 616.420  12
   0  -4   9 29109.1 598.828   6
   0   4  10 9756.57 346.407   7
   0   4  10 9541.86 323.428   4
   0  -4  10 8989.10 326.481   6
   0   4  11 193.771 58.2424   7
   0   4  11 212.192 52.4682   4
   0  -4  11 119.990 47.9786   6
   0   4  12 3332.99 159.282   4
   0   4  13 555.471 53.4770   4
   0  -5   0-81.8700 55.0977  13
   0  -5  -1 22347.8 706.567  13
   0  -5   1 21237.4 613.889  13
   0  -5   2 11357.4 420.132  13
   0  -5  -2 11446.4 531.778  13
   0  -5  -3 82445.6 1491.89  13
   0  -5  -4 11282.8 580.213  13
   0  -5  -5 3685.85 349.923  13
   0  -5   6 19313.4 437.688  12
   0  -5  -6 18727.1 820.361  13
   0  -5   6 18223.6 419.079   6
   0   5   6 19035.5 431.575  10
   0  -5   7 5669.77 255.974  12
   0  -5   7 5455.94 246.112   6
   0   5   7 5874.36 254.660  10
   0  -5  -7 5287.90 446.717  13
   0  -5   8-47.8762 56.3870  12
   0  -5   8 26.2939 41.7016   6
   0  -5   9 2459.16 185.305  12
   0   5   9 1769.69 149.559   7
   0   5  10 4436.09 216.574   4
   0   5  10 5157.84 246.017   7
   0   5  11 396.385 74.1450   7
   0   5  11 405.925 66.1643   4
   0   5  12 1513.96 100.795   4
   0   5  13 4304.49 126.856   4
   0  -6   0 26321.3 821.897  13
   0  -6   1 33732.7 871.469  13
   0  -6  -1 34868.0 989.100  13
   0  -6  -2 48262.0 1218.50  13
   0  -6  -3 8181.45 529.995  13
   0  -6  -4 1542.42 238.017  13
   0  -6   5 11318.8 326.836  12
   0  -6  -5 11486.7 337.435   8
   0  -6  -5 11753.1 676.151  13
   0  -6  -6 11965.6 345.003   8
   0  -6   6 12650.7 366.535  12
   0  -6  -7 22729.0 468.047   8
   0  -6   7 22207.3 510.046  12
   0  -6   8 209.484 60.9405  12
   0  -6   9 12671.5 376.282  12
   0   6   9 11764.9 366.690   7
   0   6  10 16135.2 407.669   7
   0   6  10 15375.2 377.301   4
   0   6  11 4986.94 190.170   4
   0   6  11 5087.60 208.829   7
   0   6  12 113.813 30.9090   4
   0  -7   0-256.779 98.9927  13
   0  -7  -1 2588.56 290.442  13
   0  -7   1 2727.95 279.085  13
   0  -7  -2 531.396 146.649  13
   0  -7  -3 13081.6 383.532   8
   0  -7  -3 12335.5 697.418  13
   0  -7  -4 12488.9 723.752  13
   0  -7  -4 12944.9 385.580   8
   0  -7  -5 697.231 179.303  13
   0  -7  -5 470.205 81.2750   8
   0  -7  -6 19.0428 35.6880   8
   0  -7   6-59.9112 43.3198  12
   0  -7  -7 954.411 100.802   8
   0  -7   7 854.627 98.7979  12
   0  -7   8 1727.36 144.882  12
   0   7   9 8057.07 271.445   4
   0   7   9 8630.17 294.679   7
   0   7  10 1072.75 89.9998   4
   0   7  10 1121.72 101.563   7
   0   7  11 217.537 43.3193   7
   0   7  11 313.363 43.9205   4
   0  -8   0 1354.26 126.124   8
   0  -8  -1 8185.94 309.836   8
   0  -8  -1 7535.79 539.910  13
   0  -8   1 8383.35 299.715   8
   0  -8   2 5912.70 242.170   8
   0  -8  -2 5603.43 263.202   8
   0  -8  -2 6088.76 507.677  13
   0  -8  -3 871.493 193.766  13
   0  -8  -3 819.960 106.289   8
   0  -8  -4 8559.17 325.911   8
   0  -8  -5 25500.3 552.908   8
   0  -8  -6 5419.26 249.694   8
   0  -8  -7 6134.97 242.991   8
   0   8   8 1832.81 121.340   4
   0   8   9 275.838 46.5918   4
   0   8   9 421.122 62.3267   7
   0   8  10 1480.22 97.9269   7
   0   8  10 1306.88 79.8625   4
   0  -9   0-40.7719 38.1908   8
   0  -9   1 3830.85 204.516   8
   0  -9  -1 4178.78 226.067   8
   0  -9  -2 1571.47 140.930   8
   0  -9   2 1536.91 122.754   8
   0  -9  -3 19597.4 489.793   8
   0  -9  -4 6434.71 279.471   8
   0  -9  -5 34760.7 630.969   8
   0  -9  -6 3700.24 193.715   8
   0  -9  -7 95.1708 37.0154   8
   0   9   9 1063.81 78.3684   7
   0 -10   0 5537.97 239.358   8
   0 -10  -1 13288.7 378.224   8
   0 -10   1 13644.4 356.619   8
   0 -10  -2 776.195 98.9795   8
   0 -10   2 729.671 80.2513   8
   0 -10  -3 1639.64 135.387   8
   0 -10  -4 11076.2 336.611   8
   0 -10  -5 21388.7 440.388   8
   0 -10  -6 3058.57 153.128   8
   0 -10  -7 96.8848 26.0879   8
   0  10   8 375.246 42.8283   7
   0 -11   0 1.05522 29.7442   8
   0 -11   1 241.902 43.2876   8
   0 -11  -1 248.000 51.9629   8
   0 -11  -2 2283.21 138.068   8
   0 -11  -3 728.953 79.9739   8
   0 -11  -4 8305.04 241.225   8
   0 -11  -5 1572.64 98.5155   8
   0 -11  -6 1723.86 88.1955   8
   0 -12  -1 5222.90 149.745   8
   0 -12  -2 194.334 33.5365   8
   0 -12  -3 4230.20 131.664   8
  -1   0  14 14309.2 245.963   6
  -1   0  13 11.1884 33.2165   6
  -1   0  12 3156.15 183.565   6
  -1   0  12 3604.71 167.867   4
  -1   0  11 23.9591 30.8466   4
  -1   0  10 24181.7 1008.60   3
  -1   0  10 23802.8 466.977   4
  -1   0   9-26.5122 31.6405   7
  -1   0   9-0.17581 27.9065   4
  -1   0   8 25017.5 924.884   3
  -1   0   7 37.9097 52.9961   3
  -1   0   6 7980.56 437.495   3
   1   0  -6 8426.26 328.690  13
   1   0  -5-7.89890 25.3219  13
  -1   0   5 21.4692 49.5394   3
   1   0  -4 37433.0 592.103  13
   1   0  -3-7.97375 27.7398  13
   1   0  -2 340429. 1404.11  13
   1   0  -1-10.3647 20.1135   2
   1   0   1-6.07355 20.6027   1
   1   0   2 178405. 1085.27   1
   1   0   3 19.6651 31.7873   1
   1   0   4 99971.9 1028.51   1
   1   0   5-33.9477 59.2487   3
   1   0   5-55.6140 36.4862   1
   1   0   6 467.269 135.499   3
   1   0   6 427.052 81.6989   1
   1   0   7-29.4297 81.6109   3
   1   0   8 153.700 47.2503   7
   1   0   8 245.983 55.5873  10
   1   0   8 36.3807 76.9432   3
   1   0   8 366.542 68.7767  12
   1   0   9 50.6592 32.9605   4
   1   0   9 24.3087 38.1699  10
   1   0   9-5.71869 55.1343   3
   1   0  10 3563.23 179.136   4
   1   0  10 3503.23 198.874  10
   1   0  12 5007.89 221.073   6
   1   0  13 34.0660 26.9320   6
   1   0  14 1000.48 62.6724   6
  -1   1  14 442.741 45.2716   6
  -1   1  13 2822.13 150.267   6
  -1   1  13 3076.09 139.161   4
  -1  -1  13 2666.91 140.144   6
  -1   1  12 9338.15 279.150   4
  -1  -1  12 8404.40 288.022   6
  -1   1  11 9742.07 304.362   4
  -1  -1  11 9630.05 284.088   4
  -1  -1  11 9007.60 324.065   6
  -1   1  10 2337.90 153.091   4
  -1  -1  10 2386.89 144.160   4
  -1   1  10 2018.82 314.941   3
  -1   1  10 2248.80 174.805   7
  -1   1   9 210.162 102.517   3
  -1  -1   9 206.572 101.004   3
  -1   1   9 64.6605 40.1293   7
  -1   1   9 93.7251 34.0695   4
  -1  -1   9 176.622 42.4619   4
  -1   1   8 32388.3 1086.62   3
  -1  -1   8 33450.1 1047.81   3
  -1   1   7 2655.84 294.909   3
  -1  -1   7 2823.18 282.992   3
   1  -1  -6 235690. 1984.41  13
  -1  -1   6 230138. 2277.49   3
   1  -1  -5 43473.4 812.083  13
   1   1  -5 43692.9 601.051  13
  -1  -1   5 43915.0 876.097   3
  -1  -1   4 238970. 1778.66   3
   1   1  -4 239228. 1306.46  13
   1  -1  -4 238934. 1749.48  13
  -1  -1   3 369.596 62.2454   3
   1  -1  -3 411.419 73.7865  13
   1  -1  -2 358049. 1718.45  13
  -1  -1   2 358052. 1422.79   3
   1  -1  -1 44287.8 526.569  13
   1   1  -1 43963.4 415.050   1
   1  -1   0 15982.8 273.399  13
   1   1   0 15976.0 282.263   1
   1  -1   1 80078.6 643.229   2
  -1  -1  -1 79811.8 691.950  13
   1  -1   1 80149.8 496.081  13
  -1  -1  -2 57151.4 636.655  13
  -1  -1  -3 6658.73 235.093  13
  -1  -1  -4 164859. 1260.06  13
   1  -1   4 165702. 1223.74   1
   1  -1   4 165254. 1773.03   3
  -1  -1  -5 35037.6 611.169  13
   1  -1   5 34989.4 919.546   3
   1   1   6 1873.21 194.077   1
   1  -1   6 1885.05 241.231   3
   1   1   7 1167.13 163.415   1
   1  -1   7 1029.58 196.202   3
   1   1   7 1223.84 211.873   3
   1   1   8 27298.9 544.567  10
   1   1   8 27309.2 1069.46   3
   1   1   8 26518.9 519.438   7
   1  -1   8 26517.5 1049.40   3
   1  -1   8 28297.2 551.746  12
   1  -1   9 1744.92 162.869  12
   1   1   9 1201.34 122.628  10
   1  -1   9 1759.39 285.098   3
   1   1   9 1475.47 266.350   3
   1   1   9 1200.89 122.133   7
   1  -1   9 1406.84 119.535  10
   1   1  10 43691.5 720.470  10
   1  -1  10 43827.7 733.140   6
   1   1  10 44340.6 662.695   4
   1   1  11 423.698 68.7526   4
   1  -1  11 383.129 76.7341   6
   1  -1  12 1617.47 128.188   6
   1   1  12 1693.62 131.495   6
   1   1  12 1486.83 102.765   4
   1  -1  13 486.635 62.5063   6
   1   1  13 597.824 68.7523   6
  -1   2  14 2675.73 104.952   6
  -1  -2  13 167.697 38.8892   6
  -1   2  13 124.100 34.7540   4
  -1   2  13 62.1022 31.3554   6
  -1   2  12 17.2296 27.1453   4
  -1  -2  12-5.16236 28.4920   6
  -1   2  11 29.3488 31.8441   4
  -1  -2  11-16.7211 34.6050   6
  -1   2  11 92.4216 46.6311   7
  -1   2  10 3246.35 210.596   7
  -1  -2  10 2819.14 184.114   6
  -1   2  10 3249.13 184.073   4
  -1  -2   9 242.421 56.4365   6
  -1   2   9 238.475 61.2997   7
  -1   2   9 295.906 58.0264   4
  -1   2   9 452.328 154.420   3
  -1   2   8 9130.09 299.543   7
   1  -2  -7-47.9601 53.3663  13
  -1  -2   7-67.6620 57.5226   3
  -1  -2   6 37942.5 935.813   3
   1  -2  -6 37909.3 914.982  13
   1  -2  -5 2406.49 213.606  13
  -1  -2   5 2627.98 220.325   3
   1  -2  -4 53320.5 935.632  13
   1  -2  -3 59878.2 914.295  13
   1  -2  -2 135435. 1266.99  13
   1  -2  -1 22.1659 35.6472  13
  -1  -2   0 88096.6 849.420  13
   1  -2   0 88138.3 843.622  13
   1  -2   1 262309. 1259.51  13
  -1  -2  -1 262692. 1572.18  13
   1  -2   2 680.814 50.3699  13
  -1  -2  -2 729.091 95.3665  13
   1  -2   3 19058.7 536.423   3
  -1  -2  -3 19030.1 485.556  13
  -1  -2  -4 819.708 111.470  13
   1  -2   4 859.130 73.3637   2
   1  -2   4 723.399 129.482   3
   1  -2   5 7857.60 446.456   3
  -1  -2  -5 8839.29 371.789  13
  -1  -2  -6 1310.46 152.910  13
   1  -2   6 1328.04 211.575   3
   1  -2   7 13134.1 700.270   3
   1   2   7 13112.5 603.198   1
   1   2   8 4690.86 234.973  10
   1  -2   8 4883.97 238.248  12
   1  -2   8 4770.28 233.781   6
   1  -2   8 3969.91 413.603   3
   1   2   8 4327.96 368.107   1
   1   2   8 4318.40 441.819   3
   1   2   8 4431.49 210.190   7
   1  -2   9 125.477 65.0212  12
   1  -2   9 217.332 64.6604   6
   1   2   9 287.461 65.8902   7
   1   2   9 121.919 48.0037  10
   1  -2  10 5752.50 267.743   6
   1   2  10 5776.54 250.307   4
   1   2  10 6079.04 275.398  10
   1   2  10 5925.91 276.103   7
   1   2  11 136.291 41.9580   4
   1  -2  11 137.989 56.2968   6
   1  -2  12 8025.55 270.801   6
   1   2  12 7566.10 241.143   4
   1  -2  13 5340.43 183.327   6
   1   2  13 5528.76 191.314   6
   1   2  13 5152.39 152.722   4
  -1   3  13 6869.48 202.167   4
  -1  -3  12 2815.75 153.082   6
  -1   3  12 3103.96 159.034   4
  -1   3  11 10094.0 315.370   4
  -1  -3  11 9308.75 310.179   6
  -1   3  11 9671.89 353.392   7
  -1   3  10 6494.71 262.591   4
  -1  -3  10 6240.43 267.692   6
  -1   3  10 6448.96 291.826   7
  -1   3   9 141.113 49.9379   7
  -1   3   9 133.749 47.6224   4
  -1  -3   9 190.479 54.2792   6
  -1  -3   8 6735.34 274.349  12
  -1  -3   8 6719.00 264.257   6
   1  -3  -7 10538.2 548.060  13
   1  -3  -6 1019.15 163.573  13
   1  -3  -5 4795.83 340.721  13
   1  -3  -4 196.324 89.3369  13
   1  -3  -3 42529.7 873.737  13
   1  -3  -2 83837.4 1147.52  13
   1   3  -2 81370.6 628.423   1
   1  -3  -1 11483.3 395.462  13
  -1  -3   1 11672.1 352.819  13
  -1  -3   0 271476. 1819.05  13
   1  -3   0 270559. 1771.60  13
  -1  -3  -1 9074.21 352.926  13
   1  -3   1 8935.88 296.233  13
   1  -3   2 11458.5 283.514  13
  -1  -3  -2 11744.9 421.639  13
  -1  -3  -3 1871.56 182.823  13
  -1  -3  -4 476181. 2981.96  13
  -1  -3  -5 22386.6 681.386  13
  -1  -3  -6 8697.63 448.046  13
   1   3   7 1367.97 124.402  10
   1  -3   7 1290.27 117.442  12
   1  -3   7 1622.91 132.043   6
   1   3   8 815.156 173.442   1
   1  -3   8 682.529 95.6773   6
   1   3   8 750.289 101.361  10
   1  -3   8 748.088 96.6548  12
   1   3   8 788.120 92.0675   7
   1   3   9 10982.3 377.523  10
   1   3   9 11184.5 763.303   3
   1  -3   9 12024.2 390.478   6
   1  -3   9 10926.7 380.288  12
   1   3   9 11557.5 363.397   7
   1   3  10 9942.94 348.896   7
   1   3  10 10115.3 357.186  10
   1  -3  10 10606.8 361.506   6
   1  -3  11 72.0843 42.4792   6
   1   3  11 88.0798 35.6446   4
   1  -3  12 1383.53 109.777   6
   1   3  12 1499.49 108.713   4
   1   3  13 6964.63 176.910   4
   1   3  13 7640.22 211.327   6
  -1   4  13 11.8684 19.5575   4
  -1   4  12 1518.09 108.962   4
  -1  -4  11 730.097 87.0467   6
  -1   4  11 759.602 103.909   7
  -1   4  11 703.996 88.9919   4
  -1  -4  10 1569.69 133.369   6
  -1   4  10 1380.13 136.240   7
  -1   4  10 1366.59 124.366   4
  -1   4   9 15232.2 405.409   4
  -1   4   9 15338.0 433.532   7
  -1  -4   9 14981.1 407.829   6
  -1  -4   8 4688.42 234.664  12
  -1  -4   8 4795.92 226.256   6
  -1  -4   7 9035.72 291.394   6
  -1  -4   7 8906.42 303.971  12
   1  -4  -7 8501.55 535.058  13
   1  -4  -6 3983.49 354.214  13
   1  -4  -5 16609.6 689.129  13
   1  -4  -4 9699.88 501.479  13
   1  -4  -3 4455.27 322.576  13
   1  -4  -2 3828.57 283.768  13
   1   4  -2 3671.33 167.495   1
   1  -4  -1 19462.3 594.904  13
  -1  -4   1 18952.8 522.037  13
  -1  -4   0 66776.9 1038.82  13
   1  -4   0 66414.7 1020.91  13
  -1  -4  -1 6836.88 350.547  13
   1  -4   1 6362.65 291.377  13
  -1  -4  -2 12782.5 502.970  13
   1  -4   2 12482.6 372.538  13
  -1  -4  -3 70095.9 1234.39  13
  -1  -4  -4 29750.8 842.538  13
  -1  -4  -5 117854. 1764.65  13
  -1  -4  -6 3332.09 312.384  13
  -1  -4  -7 24102.2 854.475  13
   1  -4   7 23850.7 514.228  12
   1   4   7 23343.4 521.528  10
   1  -4   7 22722.9 503.032   6
   1   4   8 16342.0 417.849   7
   1  -4   8 16592.4 451.838   6
   1   4   8 15790.4 447.073  10
   1   4   8 15684.6 811.191   1
   1  -4   8 16076.0 451.316  12
   1   4   9 12505.6 403.600  10
   1  -4   9 12552.3 411.986  12
   1  -4   9 12861.1 408.611   6
   1   4   9 12491.7 378.453   7
   1   4  10 10965.5 361.162   7
   1  -4  10 11086.5 366.880   6
   1  -4  11 112.658 49.0960   6
   1   4  11 117.707 50.7059   7
   1   4  11 139.154 46.7188   4
   1   4  12 1987.73 120.307   4
   1   4  13 691.081 59.0594   6
   1   4  13 556.684 47.5175   4
  -1   5  13 6851.38 164.622   4
  -1   5  12 7408.12 215.746   4
  -1   5  11 4120.66 213.957   7
  -1   5  11 3926.53 184.486   4
  -1   5  10-2.15312 42.3792   7
  -1   5  10 11.7169 38.3403   4
  -1   5   9 15480.2 407.609   4
  -1  -5   8 316.965 96.2976  12
  -1  -5   7 11380.2 353.057  12
   1  -5  -7 11425.1 668.089  13
  -1  -5   6 30010.7 544.058  12
   1  -5  -6 28294.4 499.079   8
   1  -5  -6 29032.9 1026.60  13
   1  -5  -5 44066.4 1232.47  13
   1  -5  -4 17.0220 70.4099  13
   1  -5  -3 23287.5 811.839  13
   1  -5  -2 41820.0 1031.29  13
  -1  -5   1 38456.9 853.672  13
   1  -5  -1 39123.9 949.198  13
   1  -5   0 25186.2 714.670  13
  -1  -5   0 25612.7 732.007  13
  -1  -5  -1 85.7346 80.6975  13
   1  -5   1-28.3805 38.3416  13
   1  -5   2 7318.02 331.999  13
  -1  -5  -2 7810.89 443.539  13
  -1  -5  -3 64152.8 1329.26  13
  -1  -5  -4 26457.2 892.116  13
  -1  -5  -5 484.685 131.585  13
  -1  -5  -6 185.875 86.2587  13
   1   5   6 361.537 66.0802  10
   1  -5   6 336.408 64.4666  12
   1  -5   6 261.238 58.2038   6
   1   5   7 10719.6 355.368  10
   1  -5   7 10044.3 344.534   6
   1  -5   7 10140.0 346.625  12
  -1  -5  -7 10255.4 608.545  13
   1  -5   8 9956.11 355.732   6
   1   5   8 10401.5 359.356  10
   1  -5   8 11008.3 380.944  12
   1  -5   9 14584.8 437.472  12
   1   5   9 15550.1 414.771   7
   1   5  10 1149.92 115.089   7
   1   5  11 1610.38 119.920   4
   1   5  11 1564.26 122.101   7
   1   5  12 117.900 31.7364   4
  -1   6  12 1533.99 86.9135   4
  -1   6  11 30.9016 40.2335   7
  -1   6  11 27.8938 31.0757   4
  -1   6  10 6789.56 270.415   7
  -1   6  10 6605.57 243.144   4
  -1   6   9 37160.0 611.556   4
   1  -6  -7 1229.30 237.015  13
  -1  -6   7 1427.98 128.958  12
   1  -6  -7 1424.92 118.297   8
   1  -6  -6 24535.7 500.866   8
   1  -6  -6 26250.1 1053.88  13
  -1  -6   6 25507.1 505.249  12
   1  -6  -5 50219.7 1412.48  13
   1  -6  -5 51890.4 720.785   8
   1  -6  -4 600.682 153.792  13
   1  -6  -4 737.892 87.4857   8
   1  -6  -3 338.861 105.605  13
   1  -6  -2 3934.58 350.916  13
   1  -6  -1 51286.5 1202.70  13
   1  -6   0 1796.60 219.537  13
  -1  -6   0 1752.59 216.517  13
  -1  -6  -1 27157.4 877.559  13
   1  -6   1 26572.5 777.432  13
  -1  -6  -2 4340.95 366.087  13
  -1  -6  -3 843.729 168.008  13
  -1  -6  -4 5453.12 447.423  13
  -1  -6  -5 17725.5 428.537   8
  -1  -6  -5 18347.8 840.315  13
   1  -6   5 17984.7 427.952  12
  -1  -6  -6 5380.35 232.353   8
  -1  -6  -6 5432.77 469.475  13
   1   6   6 5293.71 233.015  10
   1  -6   6 5217.06 242.370  12
   1   6   7 20218.5 472.444  10
   1  -6   7 19826.2 493.232  12
   1  -6   8 135.528 54.1683  12
   1   6   9 2028.00 148.318   7
   1  -6   9 2224.39 169.456  12
   1   6  10 1003.03 99.9505   7
   1   6  10 759.311 89.8065   4
   1   6  11 2605.53 136.895   4
   1   6  11 2596.18 141.290   7
   1   6  12 181.730 31.9754   4
  -1   7  11 17.5359 19.6791   4
  -1   7  11 14.4075 23.9527   7
  -1   7  10 295.603 51.8597   4
  -1   7  10 325.209 61.0812   7
  -1   7   9 1893.32 128.180   4
  -1   7   8 16552.3 392.627   4
   1  -7  -8 16398.9 383.070   8
   1  -7  -7 58.0318 39.9589   8
   1  -7  -6 717.409 95.5133   8
   1  -7  -5 42452.7 1386.28  13
   1  -7  -5 41039.0 683.054   8
   1  -7  -4 4656.45 229.836   8
   1  -7  -4 4545.65 448.362  13
   1  -7  -3 30560.9 576.475   8
   1  -7  -3 29356.0 1090.61  13
   1  -7  -2 170.511 49.1764   8
   1  -7  -2 87.2698 72.0004  13
   1  -7  -1 49418.9 704.759   8
   1  -7  -1 48133.2 1285.83  13
   1  -7   0 732.781 148.258  13
   1  -7   0 703.302 83.9379   8
   1  -7   1 69.0842 43.2942  13
  -1  -7  -1 125.769 77.4125  13
  -1  -7  -2 555.478 150.294  13
  -1  -7  -3 38347.1 1226.99  13
  -1  -7  -4 1424.70 132.813   8
  -1  -7  -4 1394.72 240.360  13
   1  -7   4 1479.33 122.367  12
   1  -7   5 17850.7 433.467  12
  -1  -7  -5 17872.5 454.248   8
  -1  -7  -5 18086.0 883.456  13
   1  -7   6 669.844 88.6655  12
  -1  -7  -6 750.729 95.9343   8
  -1  -7  -7 1469.76 125.063   8
   1  -7   7 1400.85 131.870  12
   1  -7   8 491.638 78.5458  12
   1   7   9 16357.9 383.557   7
   1  -7   9 16380.5 400.777  12
   1   7  10 1984.98 124.788   7
   1   7  10 2007.30 123.629   4
   1   7  11 1361.87 84.6386   4
   1   7  11 1362.66 87.0948   7
  -1   8  10 301.136 37.4463   4
  -1   8  10 372.848 54.3567   7
  -1   8   9 7719.59 212.254   4
  -1   8   9 7994.65 263.416   7
  -1   8   8 241.901 41.7583   4
   1  -8  -8 234.044 48.1738   8
   1  -8  -7 494.690 72.6455   8
   1  -8  -6 2229.29 159.941   8
   1  -8  -5 190.588 58.0454   8
   1  -8  -4 1804.14 152.069   8
   1  -8  -3 18279.8 906.078  13
   1  -8  -3 18673.9 475.171   8
   1  -8  -2 444.022 80.3575   8
   1  -8  -2 956.889 207.699  13
   1  -8  -1 4244.27 410.065  13
   1  -8  -1 4655.98 229.335   8
   1  -8   0 21957.7 886.987  13
   1  -8   0 22567.5 494.284   8
   1  -8   1 137.746 42.4920   8
  -1  -8  -3 12102.0 392.705   8
  -1  -8  -4 82.6339 54.8732   8
  -1  -8  -5 220.353 62.7932   8
   1  -8   6 5976.17 248.442  12
  -1  -8  -6 6225.97 263.702   8
   1  -8   7 5581.36 232.608  12
  -1  -8  -7 5826.92 233.313   8
   1  -8   8 2642.04 154.617  12
   1   8   9-15.5301 26.5675   7
   1   8   9 3.44045 23.8392   4
   1   8  10 70.1138 25.2986   4
   1   8  10 92.6129 27.7976   7
  -1   9   9 2680.85 128.661   7
   1  -9  -8 156.417 36.2771   8
   1  -9  -7 5164.57 209.871   8
   1  -9  -6 60.3709 41.1688   8
   1  -9  -5 1740.65 143.232   8
   1  -9  -4 292.795 70.5715   8
   1  -9  -3 9130.39 333.857   8
   1  -9  -2 503.461 87.4960   8
  -1  -9   2 524.914 79.2318   8
   1  -9  -1 14124.6 404.697   8
  -1  -9   1 14078.6 400.688   8
  -1  -9   0 929.548 113.519   8
   1  -9   0 962.477 107.073   8
  -1  -9  -1 256.600 69.5311   8
   1  -9   1 332.154 64.8801   8
  -1  -9  -2 329.332 70.7916   8
  -1  -9  -3 35544.0 667.540   8
  -1  -9  -4 11688.9 375.211   8
  -1  -9  -5 4519.01 227.038   8
  -1  -9  -6 19168.2 435.170   8
  -1  -9  -7 62.5522 36.4056   8
   1   9   8 1489.08 98.0869   7
   1   9   8 1249.27 81.4251   4
   1   9   9 2154.66 100.653   7
  -1  10   8 1168.66 76.6254   7
   1 -10  -7 889.084 73.9693   8
   1 -10  -6 1182.41 98.0548   8
   1 -10  -5 3375.61 176.321   8
   1 -10  -4 2907.32 172.103   8
   1 -10  -3 3226.28 185.235   8
  -1 -10   2 399.652 62.0374   8
   1 -10  -2 336.043 69.2481   8
  -1 -10   1 1341.05 118.078   8
   1 -10  -1 1441.52 123.441   8
  -1 -10   0 3235.90 188.835   8
   1 -10   0 3150.74 176.151   8
   1 -10   1 8694.17 272.390   8
  -1 -10  -1 8983.31 315.733   8
  -1 -10  -2 170.801 57.6414   8
  -1 -10  -3 4964.44 233.333   8
  -1 -10  -4-8.36946 42.4107   8
  -1 -10  -5 2220.87 143.130   8
  -1 -10  -6 1335.98 100.516   8
  -1 -10  -7 172.580 30.5222   8
   1  10   7 242.519 37.9415   7
   1 -11  -6 5338.55 154.860   8
   1 -11  -5 227.516 41.8404   8
   1 -11  -4 53.3894 32.3054   8
   1 -11  -3 7036.82 227.451   8
   1 -11  -2 1552.43 110.526   8
   1 -11  -1 5196.28 195.244   8
  -1 -11   1 5283.57 195.581   8
  -1 -11   0 989.512 92.0247   8
   1 -11   0 1065.48 86.2553   8
  -1 -11  -1 3914.17 182.760   8
  -1 -11  -2 712.014 81.8924   8
  -1 -11  -3 513.576 68.6609   8
  -1 -11  -4 2.64819 26.0401   8
  -1 -11  -5 2496.35 119.718   8
   1 -12  -2 1699.12 82.2177   8
  -1 -12  -1 4603.32 144.322   8
  -1 -12  -2 508.815 48.8469   8
  -2   0  13 42.1420 25.0060   6
  -2   0  12 1427.59 118.118   6
  -2   0  12 1409.98 110.879   4
  -2   0  11 23.2159 33.5316   4
  -2   0  10 48.0180 27.5620   4
  -2   0   9 59.2156 36.0709   4
  -2   0   8 30901.3 938.151   3
  -2   0   7 4.40816 30.1924   3
  -2   0   6 35130.7 822.820   3
   2   0  -6 33525.5 753.038  13
   2   0  -5 13.2387 39.7984  13
  -2   0   5-47.8734 39.6369   3
  -2   0   4 7382.80 284.921   3
   2   0  -4 7399.90 307.509  13
  -2   0   3 4.03339 20.7486   3
   2   0  -3-15.1598 32.9099  13
  -2   0   2 23738.6 253.584   3
   2   0  -1 65.1121 43.1614   2
   2   0   0 82301.0 540.509   3
   2   0   2 409491. 2138.95   1
   2   0   3 8.26576 33.9952   1
   2   0   4 133094. 1391.18   1
   2   0   4 134866. 1666.92   3
   2   0   5 113.034 58.2010   1
   2   0   5-83.5554 65.3049   3
   2   0   6 13396.0 640.632   3
   2   0   6 12912.2 510.256   1
   2   0   7 97.6524 76.4866   3
   2   0   8 178429. 1394.82  10
   2   0   8 179039. 1381.44  12
   2   0   8 181473. 2750.55   3
   2   0   9 16.8394 37.3735  10
   2   0   9-131.218 93.1902   3
   2   0  10 26770.8 558.862  10
   2   0  11-7.11661 37.0686   6
   2   0  12 2145.40 136.624   6
   2   0  13 14.1517 24.1169   6
  -2  -1  13 403.053 52.3512   6
  -2   1  13 343.477 51.7953   6
  -2   1  13 443.942 58.3539   4
  -2   1  12 7658.25 255.493   4
  -2  -1  12 7395.83 254.480   6
  -2  -1  11 749.066 89.9425   6
  -2  -1  11 761.917 86.4048   4
  -2   1  11 886.088 94.8484   4
  -2  -1  10 25261.5 476.130   4
  -2   1  10 24536.2 550.841   7
  -2   1  10 25556.3 497.125   4
  -2   1   9 4396.77 223.366   7
  -2  -1   9 4631.51 199.231   4
  -2   1   9 4594.81 206.579   4
  -2   1   8 6655.71 454.366   3
  -2   1   8 6329.48 228.472   4
  -2  -1   8 6531.57 425.618   3
  -2  -1   7 241.402 88.3365   3
  -2   1   7 187.289 88.2326   3
   2  -1  -7 325.724 88.8755  13
  -2  -1   6 62320.8 1064.27   3
   2   1  -6 63491.2 950.854  13
   2  -1  -6 61332.5 1127.07  13
  -2  -1   5 16471.0 470.310   3
   2  -1  -5 16749.3 543.512  13
   2   1  -5 16437.7 457.670  13
   2  -1  -4 485.765 97.5918  13
   2   1  -4 500.140 77.5159  13
  -2  -1   4 512.559 75.7637   3
   2  -1  -3 1342.27 135.228  13
   2  -1  -2 36965.3 639.549  13
   2   1  -2 36616.3 518.672   2
   2  -1  -1 415.034 71.4740  13
   2  -1   0 132936. 1032.16  13
   2   1   0 131686. 1123.32   1
   2  -1   0 132242. 1167.37   2
   2  -1   1 1310.12 120.886   2
   2   1   1 1652.34 133.005   1
   2  -1   1 1372.43 112.091   3
   2  -1   2 887.492 107.623   3
   2   1   2 806.739 104.219   1
   2   1   3 36877.9 726.957   1
   2  -1   3 37640.7 390.936  13
   2   1   4 480.486 100.326   1
   2  -1   4 557.129 116.878   3
   2  -1   5 4813.06 353.482   3
   2   1   5 4690.00 305.423   1
   2   1   6 12162.8 521.793   1
   2  -1   6 14024.3 666.550   3
   2   1   7 27561.6 1016.56   3
   2  -1   7 29539.6 1051.77   3
   2   1   7 28277.8 849.259   1
   2  -1   8 1093.79 116.946  12
   2   1   8 1075.66 109.693   7
   2   1   8 1274.98 125.119  10
   2  -1   8 834.866 196.094   3
   2  -1   8 1049.57 106.763  10
   2   1   8 793.223 187.962   3
   2  -1   9 93203.0 995.421  10
   2   1   9 93274.0 1086.55  10
   2  -1   9 91109.6 1067.01  12
   2  -1   9 96114.4 2130.36   3
   2   1   9 94040.0 2094.06   3
   2  -1  10 2843.69 182.723   6
   2   1  10 2539.30 181.570  10
   2  -1  10 2699.89 168.463  10
   2   1  10 2537.92 159.092   4
   2   1  11 34.8678 25.9477   4
   2  -1  11 33.2894 31.8322   6
   2  -1  12 1084.53 97.4120   6
   2   1  12 959.900 93.3352   6
   2  -1  13 558.150 58.7987   6
   2   1  13 673.040 64.3060   6
  -2   2  13 493.568 61.5521   6
  -2   2  13 632.847 68.2248   4
  -2   2  12 886.554 91.0915   4
  -2  -2  12 736.830 79.5100   6
  -2   2  11 822.396 105.114   7
  -2  -2  11 861.236 94.9304   6
  -2   2  11 988.568 100.862   4
  -2   2  10 3.05326 34.2525   4
  -2  -2  10 18.4241 34.5033   6
  -2   2  10 66.1227 40.9654   7
  -2  -2   9 7003.53 242.682   4
  -2   2   9 6616.32 274.080   7
  -2   2   9 6791.67 257.640   4
  -2  -2   9 7035.55 266.559   6
  -2  -2   8 16564.9 352.431   4
  -2   2   8 17067.9 778.054   3
  -2   2   8 15926.4 393.746   7
  -2   2   8 16765.1 383.018   4
   2  -2  -7-90.1855 61.3319  13
   2  -2  -6 4356.13 329.648  13
   2  -2  -5 227.889 85.4175  13
   2   2  -5 167.118 51.0903  13
   2  -2  -4 91904.9 1318.26  13
   2  -2  -3 1255.17 148.987  13
   2  -2  -2 827102. 3384.14  13
   2  -2   0 998271. 3192.05  13
   2   2   0 999999. 3211.08   1
   2  -2   1 103282. 938.925  13
   2   2   1 103579. 1138.81   1
   2   2   2 49065.9 845.277   1
   2  -2   2 48357.4 752.524   2
   2  -2   2 49112.5 556.955  13
   2   2   3 29499.0 706.443   1
   2  -2   3 28542.1 714.270   3
   2  -2   3 28137.8 590.065   2
  -2  -2  -3 28980.2 622.012  13
   2   2   4-6.82412 47.6376   1
   2  -2   4 57.5625 72.7656   3
   2  -2   4 28.2602 31.5963   2
   2   2   5 25231.6 766.270   1
   2  -2   5 26893.0 871.003   3
   2   2   6 8356.05 476.562   1
   2  -2   6 8646.68 544.068   3
   2   2   7 36857.7 641.466  10
   2  -2   7 37775.9 628.437  12
   2   2   7 36351.3 564.313   7
   2   2   7 37924.6 1068.87   1
   2  -2   7 37433.0 604.617   6
   2   2   8 59692.4 857.975  10
   2  -2   8 61252.8 863.032  12
   2   2   8 60139.0 1630.42   3
   2   2   8 58506.6 786.796   7
   2   2   8 59656.4 1399.13   1
   2  -2   8 61270.5 1669.75   3
   2  -2   8 58976.8 804.683   6
   2   2   9 7493.18 293.902   7
   2   2   9 7893.54 325.863  10
   2  -2   9 7868.84 326.907  12
   2  -2   9 8146.85 307.345   6
   2   2  10 165.299 62.1698  10
   2  -2  10 69.1152 44.8525   6
   2   2  11 40.6350 27.8792   4
   2  -2  11 61.0684 41.9271   6
   2   2  11-8.27053 34.7185  10
   2  -2  12 6454.78 225.563   6
   2   2  12 6392.80 228.385   6
   2   2  12 6219.69 196.104   4
   2  -2  13 2081.08 104.701   6
   2   2  13 2243.83 109.080   6
  -2   3  13 1763.46 102.624   4
  -2   3  12 176.951 44.1276   4
  -2  -3  12 131.570 37.8528   6
  -2   3  11 6128.90 270.610   7
  -2   3  11 6500.96 250.769   4
  -2  -3  11 6831.66 245.120   6
  -2  -3  10 14900.8 380.437   6
  -2   3  10 14352.9 381.996   4
  -2  -3   9 11364.6 332.633   6
  -2   3   9 10858.9 333.507   4
  -2   3   9 10469.2 347.124   7
  -2   3   8 40.1406 32.0025   4
  -2  -3   8 71.8321 32.9874   6
   2  -3  -7 19127.7 779.862  13
   2  -3  -6 69282.0 1411.48  13
   2  -3  -5 16931.3 662.917  13
   2  -3  -4 44824.8 1018.24  13
   2  -3  -3 2808.63 242.373  13
   2  -3  -2 4738.39 296.922  13
   2   3  -2 4810.40 205.936   1
   2  -3  -1 76022.2 1093.73  13
   2   3  -1 74074.2 882.200   1
   2   3   0 7709.02 316.789   1
   2  -3   0 7982.53 330.503  13
   2  -3   1 45.9498 34.4773  13
  -2  -3  -2 39987.4 803.017  13
   2  -3   2 39169.9 580.748  13
  -2  -3  -3 18179.2 563.033  13
  -2  -3  -4 33731.4 799.772  13
  -2  -3  -5 13739.5 535.831  13
   2   3   5 13630.4 610.605   1
   2   3   6 3279.89 324.849   1
   2  -3   7 91.9432 45.6144  12
   2   3   7 18.6147 26.2353   7
   2  -3   7 130.963 44.8121   6
   2   3   7 90.3311 48.1424  10
   2   3   8 1463.37 126.482   7
   2  -3   8 1511.11 143.667  12
   2   3   8 1549.08 148.306  10
   2   3   8 1605.54 246.619   1
   2  -3   8 1586.28 137.646   6
   2  -3   9 8347.05 314.581   6
   2   3   9 8126.99 335.419  10
   2   3   9 8182.99 310.527   7
   2  -3   9 8234.35 339.480  12
   2  -3  10 17033.8 438.177   6
   2   3  10 15883.8 432.988   7
   2   3  10 17351.9 473.169  10
   2  -3  10 16965.7 472.943  12
   2  -3  11 5583.79 232.432   6
   2   3  11 5047.80 217.333   4
   2   3  12 1876.52 109.796   4
   2  -3  12 2104.02 123.816   6
   2   3  13 721.412 57.7817   6
  -2   4  13 850.252 67.7322   4
  -2   4  12 11697.0 289.155   4
  -2   4  11 722.170 96.4001   7
  -2   4  11 833.607 93.9822   4
  -2   4  10 23613.8 490.498   4
  -2   4  10 22699.9 532.109   7
  -2  -4  10 24400.1 469.804   6
  -2   4   9 41006.7 650.504   4
  -2  -4   9 41856.3 623.643   6
   2  -4  -8 25099.5 983.729  13
  -2  -4   8 26169.2 485.808   6
  -2   4   8 25542.6 505.895   4
   2  -4  -7-136.739 82.9612  13
   2  -4  -6 10227.4 596.690  13
   2  -4  -5 10250.2 563.093  13
   2  -4  -4 97736.1 1637.35  13
   2  -4  -3 222.800 98.7822  13
   2  -4  -2 1211.54 169.323  13
   2   4  -2 1125.87 110.154   1
   2  -4  -1 54363.8 1037.38  13
   2   4  -1 56553.1 860.396   1
   2  -4   0 50571.7 933.028  13
   2   4   0 48487.8 890.075   1
   2  -4   1 59351.4 951.547  13
  -2  -4  -1 61942.8 1097.62  13
   2  -4   2 7758.62 305.114  13
  -2  -4  -2 8068.02 408.284  13
  -2  -4  -3 10113.0 475.086  13
  -2  -4  -4 13424.1 571.171  13
  -2  -4  -5 3939.40 323.783  13
   2   4   6 20529.6 872.364   1
   2  -4   6 20886.8 459.279   6
   2   4   6 20963.8 482.591  10
   2  -4   6 20763.5 467.939  12
   2   4   7 21981.6 523.522  10
   2  -4   7 22297.6 499.284   6
   2  -4   7 22099.1 515.793  12
   2   4   7 22649.5 964.566   1
   2   4   8 23788.6 566.832  10
   2  -4   8 24003.5 570.448  12
   2   4   8 23135.3 492.716   7
   2  -4   8 24279.8 538.779   6
   2   4   8 23603.7 1016.46   1
   2   4   9 3821.55 229.206  10
   2   4   9 3740.36 207.261   7
   2  -4   9 3662.29 227.893  12
   2  -4   9 3725.41 213.862   6
   2  -4  10 145.782 52.8064   6
   2   4  10 147.731 62.9220  10
   2   4  10 95.9968 44.2709   7
   2   4  11 400.609 64.6154   4
   2   4  12 7989.64 216.038   4
  -2   5  13 3864.51 122.473   4
  -2   5  12 3416.10 145.658   4
  -2   5  11 22980.4 493.516   7
  -2   5  11 24352.0 442.516   4
  -2   5  10 95.5043 46.8970   4
  -2   5  10 40.9496 45.5440   7
  -2   5   9 5566.16 238.576   4
  -2   5   8 644.854 86.8803   4
   2  -5  -7 818.958 196.969  13
   2  -5  -7 899.860 95.5890   8
  -2   5   7 901.766 96.1729   4
   2  -5  -6 677.624 164.614  13
   2  -5  -6 718.736 80.1223   8
   2  -5  -5 2563.20 315.040  13
   2  -5  -4 8341.04 526.175  13
   2  -5  -3 4190.58 360.463  13
   2  -5  -2 5197.33 380.939  13
   2  -5  -1 3748.34 309.773  13
   2   5  -1 3550.17 244.048   1
   2   5   0 6786.40 366.940   1
   2  -5   0 6896.47 393.612  13
   2  -5   1 4179.68 284.924  13
  -2  -5  -2 8056.76 459.890  13
  -2  -5  -3 7054.73 444.452  13
  -2  -5  -4 29671.4 942.357  13
   2  -5   5 17902.3 429.818  12
  -2  -5  -5 15859.2 717.294  13
   2  -5   6 32.1436 35.8870  12
   2  -5   6-34.8817 34.0481  11
   2   5   6 51.2191 39.4028  10
   2   5   6 10.3272 39.6868   1
   2   5   7 7285.01 305.221  10
   2  -5   7 7234.67 305.620  12
   2  -5   7 6862.80 281.237  11
   2   5   7 7450.72 590.905   1
   2  -5   8 3775.07 229.753  12
   2   5   8 3629.48 222.073  10
   2   5   8 3647.92 197.495   7
   2  -5   9 3978.25 233.504  12
   2   5   9 4027.28 226.800  10
   2   5   9 4008.97 209.560   7
   2   5  10 1628.42 130.005   7
   2  -5  10 2845.23 195.749  12
   2   5  11 653.023 75.9632   4
   2   5  12 287.321 39.8402   4
  -2   6  12 1300.01 78.5085   4
  -2   6  11 1412.87 115.625   7
  -2   6  11 1322.42 94.9372   4
  -2   6  10 2356.46 141.231   4
  -2   6  10 2204.44 156.243   7
  -2   6   9 23275.2 465.504   4
  -2   6   8 181.822 52.2528   4
   2  -6  -8 162.030 43.0455   8
  -2   6   7 6628.76 251.981   4
   2  -6  -7 6282.46 250.762   8
   2  -6  -6 9852.86 664.546  13
   2  -6  -6 9730.62 314.470   8
   2  -6  -5 28761.0 545.192   8
   2  -6  -5 27215.6 1069.71  13
   2  -6  -4 17841.7 840.573  13
   2  -6  -4 18853.5 432.377   8
   2  -6  -3 1083.03 199.005  13
   2  -6  -2 1630.39 237.804  13
   2  -6  -1 1937.66 250.101  13
   2  -6   0 2554.58 266.161  13
   2   6   0 2383.74 244.584   1
   2  -6   1 38538.8 957.861  13
   2  -6   4 298.134 58.9597  12
   2  -6   4 256.713 55.1231  11
   2  -6   5 1202.71 115.968  11
   2  -6   5 1241.27 121.669  12
   2   6   5 1337.02 253.923   1
   2  -6   6 137.770 50.1907  11
   2   6   6 5.89185 32.7351  10
   2  -6   6 40.0602 33.0444  12
   2   6   6-64.2678 95.2734   1
   2  -6   7 10362.7 368.175  12
   2   6   7 10299.9 350.889  10
   2  -6   8 2231.14 173.483  12
   2   6   8 2402.14 159.532   7
   2   6   8 2637.79 177.535  10
   2   6   9 3811.17 193.166   7
   2  -6   9 3995.78 224.512  12
   2   6  10 3690.59 175.910   7
   2   6  11 523.966 60.7289   4
  -2   7  11 6703.69 212.241   7
  -2   7  11 6913.72 176.194   4
  -2   7  10 3.60923 26.0856   4
  -2   7  10 60.9006 36.1941   7
  -2   7   9 62.1800 29.2701   4
  -2   7   8 25.5265 27.8984   4
   2  -7  -8 34.3879 28.4804   8
  -2   7   7 3754.33 179.044   4
   2  -7  -7 3637.34 195.059   8
   2  -7  -6 18577.4 452.104   8
   2  -7  -5 77789.0 1897.65  13
   2  -7  -5 76817.7 935.582   8
   2  -7  -4 405.345 77.2231   8
   2  -7  -4 243.007 118.394  13
   2  -7  -3-5.06323 42.4084  13
   2  -7  -3 15.7663 39.3818   8
   2  -7  -2 156.726 83.5325  13
   2  -7  -2 19.3214 28.8792   8
   2  -7  -1 31155.7 550.449   8
   2  -7  -1 29499.2 1025.44  13
   2  -7   0 16.0461 37.5549  13
   2  -7   0 132.026 40.2417   8
   2  -7   1 19935.8 417.362   8
   2   7   1 20263.5 808.749   1
   2   7   2 195.421 97.3387   1
   2  -7   3 9835.64 314.822  12
   2  -7   3 9188.00 316.481  11
   2   7   3 9374.59 618.050   1
   2  -7   4 14167.7 393.354  12
   2  -7   4 13741.6 392.990  11
   2   7   4 14173.7 789.320   1
   2  -7   5 9218.88 326.230  12
   2  -7   5 8248.28 306.907  11
  -2  -7  -5 8989.47 327.494   8
  -2  -7  -6 438.230 74.5612   8
   2  -7   6 365.932 74.3558  12
   2  -7   7 302.394 70.0889  12
   2   7   8 267.984 53.4834   7
   2  -7   8 171.669 50.4568  12
   2   7   9 185.165 47.9834   7
   2  -7   9 406.165 84.1403  12
   2   7  10 29.0252 26.8640   4
   2   7  10 10.7448 23.9322   7
   2   7  11 2848.86 109.090   4
  -2   8  10 252.204 46.1988   7
  -2   8   9 11080.6 310.947   7
   2  -8  -8-4.98458 28.6794   8
   2  -8  -7 949.194 99.7833   8
   2  -8  -6 136.861 52.0690   8
   2  -8  -5 2542.06 175.704   8
   2  -8  -4 4487.88 235.770   8
   2  -8  -3 43204.7 721.502   8
   2  -8  -2 665.313 175.593  13
   2  -8  -2 1011.52 113.684   8
   2  -8  -1 690.895 92.7397   8
   2  -8  -1 486.066 150.717  13
   2  -8   0 12632.5 361.012   8
   2  -8   1 8644.18 290.772   8
   2  -8   2 5023.91 239.481  11
   2  -8   3 30719.6 585.417  11
  -2  -8  -4 24028.4 560.942   8
   2  -8   4 24609.7 506.874  12
   2  -8   4 23608.5 508.205  11
   2  -8   5 8028.29 295.301  12
  -2  -8  -5 7619.26 305.413   8
   2  -8   6 8268.88 301.030  12
  -2  -8  -6 7990.19 293.468   8
   2  -8   7 13645.4 374.741  12
   2  -8   8 210.484 54.3722  12
   2   8   8 117.890 34.9775   7
   2   8   9 5337.30 178.904   7
   2   8   9 5218.96 187.853   4
   2   8  10 956.661 64.4078   4
  -2   9   9 516.573 57.8205   7
   2  -9  -8 590.909 63.3935   8
   2  -9  -7 2158.89 136.022   8
   2  -9  -6 45.2592 37.1096   8
   2  -9  -5 22550.5 492.777   8
   2  -9  -4 177.156 58.3298   8
   2  -9  -3 36.6393 42.0966   8
   2  -9  -2 3856.97 212.176   8
   2  -9  -1 230.260 58.2073   8
   2  -9   0-1.67297 38.4241   8
   2  -9   1 8096.49 304.479  11
   2  -9   1 8122.27 272.716   8
   2  -9   2-0.86652 28.3371  11
  -2  -9  -3 5976.46 277.603   8
  -2  -9  -4 4778.04 243.536   8
  -2  -9  -5 15113.1 407.474   8
  -2  -9  -6 2502.10 156.182   8
   2  -9   6 2262.63 134.092  12
   2  -9   7 147.805 48.8561  12
   2   9   7 24.1154 25.1044   7
   2   9   8 2141.13 102.879   7
   2   9   8 1945.50 101.796   4
  -2  10   8 642.284 57.9296   7
   2 -10  -7 45.5284 27.2405   8
   2 -10  -6 2.37198 29.2569   8
   2 -10  -5 20.6811 33.0569   8
   2 -10  -4 733.532 90.0664   8
  -2 -10   3 10091.3 280.242   8
   2 -10  -3 10504.8 318.236   8
   2 -10  -2-2.53669 36.4461   8
  -2 -10   2 12.3436 29.5494   8
   2 -10  -1 253.659 57.9190   8
  -2 -10   1 160.187 49.0835   8
  -2 -10   0 3889.84 209.709   8
   2 -10   0 4025.02 200.586  11
   2 -10   0 4068.74 188.116   8
  -2 -10  -1 8305.56 309.099   8
   2 -10   1 8196.68 272.991  11
   2 -10   1 8281.64 246.816   8
  -2 -10  -2 9294.83 323.354   8
  -2 -10  -3 2486.19 165.559   8
  -2 -10  -4 10228.1 317.616   8
  -2 -10  -5 1092.26 100.716   8
  -2 -10  -6 18.9762 20.4302   8
   2  10   6 33.9652 23.1222   7
   2 -11  -6 18.4523 17.8438   8
   2 -11  -5 8832.51 219.815   8
   2 -11  -4 33.9975 30.7813   8
   2 -11  -3 516.578 63.0988   8
   2 -11  -2 378.378 53.4644   8
  -2 -11   2 350.383 51.3994   8
   2 -11  -2 299.664 49.9354  11
  -2 -11   1 1875.87 119.712   8
   2 -11  -1 1739.01 109.063  11
   2 -11  -1 1804.55 109.790   8
  -2 -11   0 1504.78 112.525   8
   2 -11   0 1403.76 90.5316   8
  -2 -11  -1 55.7892 35.5985   8
  -2 -11  -2 6247.65 227.251   8
  -2 -11  -3 493.624 66.6100   8
  -2 -11  -4 26353.0 410.846   8
  -2 -11  -5 227.672 36.2299   8
  -2 -12  -1 1343.05 76.7691   8
   3   0 -13-33.9872 24.9877   5
  -3   0  11 24.0905 38.6710   4
  -3   0  10 82.2920 40.2841   4
  -3   0   9 13.6817 34.6008   4
  -3   0   8 4232.59 184.385   4
   3   0  -7 164.904 75.7820  13
   3   0  -6 140730. 1746.46  13
  -3   0   5-1.29043 19.5999   3
   3   0  -5-88.7399 55.9164  13
  -3   0   4 22174.4 377.564   3
   3   0  -4 22245.8 628.586  13
   3   0  -3 7.91477 47.4548  13
   3   0  -2 206939. 1683.84   2
   3   0  -1-32.9341 60.0783   2
   3   0   0 159062. 853.401   3
   3   0   1 15.5502 26.0104   3
   3   0   2 15497.2 443.239   3
   3   0   3-8.62562 41.9074   3
   3   0   4 4233.35 304.121   3
   3   0   5-10.7292 46.9143   3
   3   0   6 11871.6 620.203   3
   3   0   7-63.4687 37.8404  10
   3   0   7-1.50345 39.3590   3
   3   0   8 17378.4 852.395   3
   3   0   8 16784.1 453.879  10
   3   0   9 41.1956 42.6761  10
   3   0  10 1059.55 111.200   6
   3   0  10 1135.29 120.169  10
   3   0  11 17.8368 32.2559   6
   3   0  11-13.0650 28.1116  10
   3   0  12-0.27530 32.9109   6
   3   0  13 65.1156 21.1653   6
   3  -1 -13 6.79489 25.8048   5
  -3   1  12 406.481 59.6001   6
  -3   1  12 486.355 70.9990   4
   3   1 -11 3209.46 168.306   5
  -3   1  11 3265.07 179.088   4
  -3   1  10 10441.7 318.972   4
  -3  -1  10 10697.2 319.478   4
  -3   1   9 2928.27 167.241   4
  -3  -1   9 2876.57 161.402   4
  -3   1   9 3064.37 177.640   7
  -3  -1   8 2288.45 137.163   4
  -3   1   8 2494.24 146.370   4
   3  -1  -7 27063.2 863.360  13
   3   1  -6 112783. 1488.20  13
  -3   1   6 112823. 1392.38   3
   3  -1  -6 109644. 1643.84  13
   3   1  -5 80535.2 1221.57  13
   3  -1  -5 82227.3 1347.50  13
   3   1  -4 31406.5 739.790  13
   3  -1  -4 32358.3 794.501  13
   3  -1  -3 2666.43 220.119  13
   3   1  -2 98156.3 1144.88   2
   3  -1  -2 104974. 1275.29  13
   3  -1  -1 170470. 1519.74  13
   3  -1  -1 170923. 1604.42   2
   3  -1   0 35148.2 666.329  13
   3  -1   0 35055.0 744.268   2
   3   1   1 2873.98 217.956   1
   3  -1   1 3097.15 223.054   2
   3   1   2 28844.6 714.503   1
   3  -1   2 30183.4 627.467   3
   3  -1   3 48114.8 905.429   3
   3   1   3 47558.0 949.568   1
   3  -1   4 88135.7 1387.84   3
   3   1   4 86946.9 1374.26   1
   3   1   5 5303.77 384.767   3
   3  -1   5 5420.08 382.526   3
   3   1   5 5147.78 360.909   1
   3  -1   6 13848.2 667.955   3
   3   1   6 14483.4 651.616   1
   3   1   6 15813.1 721.622   3
   3   1   7 7852.16 275.887   7
   3  -1   7 7718.79 291.274  12
   3  -1   7 8052.98 548.840   3
   3  -1   7 7499.36 280.873  10
   3   1   7 7931.95 306.993  10
   3   1   7 7666.99 494.770   1
   3   1   7 8021.03 551.537   3
   3  -1   8 7907.29 301.292  10
   3  -1   8 8041.32 590.747   3
   3  -1   8 7614.44 286.599   6
   3   1   8 8133.05 327.490  10
   3  -1   8 7657.55 312.551  12
   3   1   8 7728.44 581.971   3
   3  -1   9 182.369 56.4023   6
   3  -1   9 131.653 58.6992  12
   3  -1   9 127.539 46.5276  10
   3   1   9 232.578 68.9316  10
   3  -1  10 21787.1 475.855   6
   3  -1  10 22176.0 480.042  10
   3   1  10 22408.5 537.090  10
   3   1  11 788.009 89.8100   6
   3   1  11 696.303 91.5619  10
   3  -1  11 782.743 88.2611   6
   3   1  12 22475.2 388.515   6
   3  -1  12 21824.4 385.711   6
   3  -1  13 146.691 27.9771   6
   3   1  13 147.448 27.2090   6
  -3   2  12 5858.44 219.222   4
  -3   2  11 4058.05 198.217   4
  -3   2  10 1404.69 127.102   7
  -3   2  10 1393.05 121.135   4
  -3   2   9 1974.62 145.210   7
  -3   2   9 1697.32 130.817   4
  -3   2   8 31965.6 534.133   7
  -3  -2   8 31382.1 509.112   4
  -3   2   8 31778.0 532.873   4
   3  -2  -7 3150.79 317.565  13
   3  -2  -6 24167.3 831.855  13
   3  -2  -5 2615.26 261.336  13
   3   2  -5 2696.15 225.586  13
   3  -2  -4 112.558 80.8950  13
   3   2  -3 12381.2 373.965   2
   3  -2  -3 12699.1 509.249  13
   3  -2  -2 75777.9 1162.93  13
   3  -2  -1 7264.04 342.652  13
   3  -2   0 732.187 105.609  13
   3   2   0 1069.28 135.891   1
   3   2   1 45697.0 881.482   1
   3  -2   1 46686.5 769.347  13
   3   2   2 23091.3 655.457   1
   3  -2   2 23734.4 508.104  13
   3  -2   3 218067. 2015.97   2
   3   2   3 230588. 2168.82   1
   3  -2   4 82668.8 1272.35   2
   3  -2   4 81111.7 1391.04   3
   3  -2   5 4886.85 378.199   3
   3   2   5 4392.83 345.699   1
   3   2   6 8274.85 509.360   1
   3  -2   6 8162.11 535.022   3
   3  -2   7 21731.2 931.023   3
   3   2   7 20820.6 448.717   7
   3  -2   7 20215.3 485.799  12
   3   2   7 21113.7 513.977  10
   3   2   7 20340.2 903.347   3
   3  -2   7 20493.9 445.850   6
   3   2   7 21214.3 874.097   1
   3  -2   8 37016.4 695.642  12
   3   2   8 36121.5 626.123   7
   3  -2   8 36294.0 621.410   6
   3   2   8 37711.1 717.167  10
   3  -2   9 4127.51 214.460   6
   3  -2   9 3452.50 220.198  12
   3   2   9 3935.61 239.873  10
   3  -2  10 78.5706 45.6021   6
   3   2  10 70.4535 52.7167  10
   3   2  11-38.2033 25.4158   4
   3  -2  11-2.26381 34.3469   6
   3   2  11 67.0180 42.6783  10
   3  -2  12 1308.19 92.9096   6
   3   2  12 1307.42 92.6799   6
  -3   3  13 482.558 56.8703   4
  -3   3  12 7202.52 237.015   4
  -3   3  11 15786.9 404.957   7
  -3   3  11 16004.0 383.491   4
  -3   3  10 8144.07 286.267   4
  -3   3  10 8438.15 306.311   7
  -3   3   9 2167.86 152.706   7
  -3   3   9 2063.02 147.062   4
   3  -3  -8 5810.46 474.010  13
  -3   3   8 5765.05 232.611   4
  -3   3   7 417.991 62.2578   4
   3  -3  -7 261.517 108.502  13
   3  -3  -6 14128.1 686.030  13
   3  -3  -5 59217.1 1333.38  13
   3  -3  -4 18696.0 706.291  13
   3  -3  -3 60.5095 64.4759  13
   3   3  -3 120.085 46.3772   2
   3  -3  -2 20785.4 667.961  13
   3   3  -1 38559.9 772.651   1
   3  -3  -1 39159.1 871.932  13
   3   3   0 135969. 1511.78   1
   3  -3   0 138418. 1543.52  13
   3   3   1 34508.6 803.845   1
   3  -3   1 36917.6 744.034  13
   3   3   2 66458.4 1196.15   1
   3  -3   2 69958.5 927.076  13
   3   3   3 82.0482 63.0295   1
   3   3   4 74381.2 1426.03   1
   3   3   5 6743.59 461.753   1
   3  -3   6 53517.9 696.392   6
   3  -3   6 55001.3 779.154  12
   3  -3   6 51979.1 776.640  11
   3   3   6 54866.9 811.802  10
   3   3   6 53294.4 1371.48   1
   3   3   7 1502.52 142.622  10
   3   3   7 1440.63 121.052   7
   3  -3   7 1439.48 123.972   6
   3   3   7 1099.37 212.591   1
   3  -3   7 1485.97 138.961  12
   3   3   8 3476.07 196.383   7
   3  -3   8 2709.15 194.283  12
   3   3   8 2953.66 207.703  10
   3   3   8 3239.56 390.451   3
   3   3   8 3372.66 378.568   1
   3  -3   8 2785.50 178.224   6
   3   3   9 5862.86 259.862   7
   3  -3   9 6079.84 257.824   6
   3  -3   9 5669.14 283.620  12
   3   3   9 6130.57 298.665  10
   3   3  10 3161.30 208.732  10
   3  -3  10 3118.79 204.535  12
   3  -3  10 2976.46 174.468   6
   3  -3  11 2088.21 131.588   6
   3   3  11 2062.16 150.748  10
   3   3  11 2061.35 126.198   4
   3   3  12 7915.55 179.437   4
   3   3  12 8146.33 211.855   6
  -3   4  13 3165.02 124.471   4
  -3   4  12 2858.57 142.853   4
  -3   4  11 636.152 86.0342   7
  -3   4  11 715.519 83.9343   4
  -3   4  10 6627.72 270.017   7
  -3   4  10 6545.94 252.830   4
  -3   4   9 5585.20 249.340   7
  -3   4   9 5532.66 238.271   4
   3  -4  -8 7218.11 549.029  13
  -3   4   8 7219.78 264.247   4
   3  -4  -7 1248.41 242.418  13
  -3   4   7 1316.59 108.821   4
   3  -4  -7 1397.17 112.524   8
   3  -4  -6 16992.4 800.750  13
   3  -4  -5 109.239 84.8387  13
   3  -4  -4 580.882 143.809  13
   3  -4  -3 44758.7 1132.45  13
   3  -4  -2-18.5446 64.1113  13
   3  -4  -1 177994. 2062.20  13
   3   4  -1 181907. 1750.82   1
   3  -4   0 5230.68 335.087  13
   3   4   0 4706.10 304.500   1
   3  -4   1 20409.7 613.074  13
   3   4   1 23564.2 724.927   1
   3   4   2 12720.6 559.630   1
   3   4   3 5258.25 384.168   1
   3   4   4 19703.3 787.232   1
   3  -4   5 1264.34 118.183  12
   3  -4   5 1208.28 105.310   6
   3   4   5 964.736 188.466   1
   3   4   6 779.112 87.5022   7
   3  -4   6 709.184 98.7487  12
   3  -4   6 702.674 98.8389  11
   3  -4   6 1036.18 104.866   6
   3   4   6 615.160 92.0059  10
   3   4   6 423.149 134.693   1
   3   4   7 6433.88 534.055   1
   3  -4   7 6759.73 271.769   6
   3  -4   7 7074.92 306.369  12
   3   4   7 6911.13 263.791   7
   3   4   7 7030.44 312.521  10
   3   4   8 6784.46 270.833   7
   3  -4   8 6937.68 312.507  12
   3   4   8 6952.35 318.668  10
   3  -4   8 6583.88 272.379   6
   3   4   9 4742.14 226.962   7
   3  -4   9 4789.29 261.939  12
   3  -4   9 5115.39 235.748   6
   3   4   9 4861.34 262.251  10
   3  -4  10 1543.51 144.610  12
   3   4  10 1536.22 140.243  10
   3   4  11 2589.52 139.128   4
   3   4  12 1954.81 86.4633   4
   3   4  12 2134.42 97.9507   6
   3  -5 -13 219.525 33.7992   5
  -3   5  12 1185.98 83.7299   4
  -3   5  11 942.442 94.4952   7
  -3   5  11 948.195 86.9399   4
  -3   5  10 9137.76 305.942   7
  -3   5  10 8945.49 282.596   4
  -3   5   9 333.393 64.5423   4
  -3   5   8 10980.9 325.675   4
   3  -5  -8 10834.8 324.678   8
   3  -5  -7 2112.91 307.243  13
  -3   5   7 1900.33 131.894   4
   3  -5  -7 2059.80 142.407   8
   3  -5  -6 8340.94 598.719  13
  -3   5   6 7861.04 248.044   4
   3  -5  -6 7977.04 277.381   8
   3  -5  -5 72919.0 1721.72  13
   3  -5  -5 73573.6 819.121   8
   3  -5  -4 17801.0 810.948  13
   3  -5  -3 4214.44 377.107  13
   3  -5  -2 23616.1 855.423  13
   3  -5  -1 277.752 92.8574  13
   3   5  -1 266.422 79.2902   1
   3  -5   0 51660.2 1150.39  13
   3   5   0 51574.1 1075.74   1
   3  -5   1 20685.3 675.774  13
   3   5   1 20842.7 742.361   1
   3   5   2 59140.9 1316.99   1
   3   5   3 47477.1 1247.08   1
   3  -5   4 22308.6 476.540  11
   3   5   4 21834.7 892.336   1
   3   5   5 35745.7 1201.43   1
   3   5   5 35931.1 651.029  10
   3  -5   5 36293.9 653.336  12
   3  -5   5 35694.2 631.960  11
   3  -5   6 4456.75 242.218  12
   3  -5   6 4611.97 238.018  11
   3   5   6 4566.51 241.811  10
   3   5   6 4723.52 466.587   1
   3  -5   7 5062.80 265.418  12
   3  -5   7 4581.43 247.125  11
   3   5   7 5293.19 272.151  10
   3   5   7 5003.65 223.799   7
   3  -5   8 4115.66 240.110  12
   3   5   8 3884.34 202.356   7
   3   5   8 4077.98 241.596  10
   3   5   9 5010.44 225.389   7
   3  -5   9 5043.48 262.489  12
   3   5   9 5140.33 256.709  10
   3  -5  10 3563.52 203.454  12
   3   5  10 3376.26 192.766  10
   3   5  11 5117.77 179.754   4
  -3   6  12 485.153 46.5393   4
  -3   6  11 1597.02 109.575   7
  -3   6  11 1497.08 97.2601   4
  -3   6  10 13.4567 26.4779   7
  -3   6  10 23.6056 31.9855   4
  -3   6   9 4826.66 201.990   4
   3  -6  -8 261.884 56.6009   8
  -3   6   8 259.614 50.9162   4
   3  -6  -7 433.876 71.4685   8
  -3   6   7 442.020 62.5389   4
   3  -6  -6 328.542 65.8668   8
   3  -6  -6 88.3458 68.3420  13
   3  -6  -5 9171.05 650.511  13
   3  -6  -5 10235.3 325.652   8
   3  -6  -4 3745.75 401.170  13
   3  -6  -4 4081.59 205.362   8
   3  -6  -3 22938.9 960.504  13
   3  -6  -3 23372.4 472.909   8
   3  -6  -2 144.014 87.4086  13
   3  -6  -1 40003.0 1166.00  13
   3   6   0 2369.99 247.570   1
   3  -6   0 2200.65 263.182  13
   3   6   1 5989.48 430.242   1
   3   6   2 416.629 126.382   1
   3   6   3 23861.1 949.545   1
   3  -6   3 23299.6 493.787  11
   3  -6   4 381.080 73.7050  11
   3   6   4 261.592 118.778   1
   3  -6   5 545.554 90.2368  12
   3  -6   5 378.697 72.4353  11
   3   6   5 511.175 171.572   1
   3   6   5 441.823 69.0641  10
   3  -6   6 1721.43 154.649  12
   3  -6   6 1613.95 146.142  11
   3   6   6 1595.67 141.831  10
   3  -6   7 1657.67 151.126  12
   3  -6   7 1582.59 142.164  11
   3   6   7 1897.34 155.811  10
   3   6   7 1963.01 139.653   7
   3   6   8 20.4711 32.3973   7
   3  -6   8-28.6640 54.4625  12
   3   6   8 13.8296 40.1771  10
   3   6   9 7341.39 250.956   7
   3  -6   9 7073.57 289.119  12
   3   6   9 7023.15 271.589  10
   3  -6  10 2054.50 158.199  12
   3   6  11 505.545 51.5549   4
   3  -7 -11 9494.56 201.814   5
  -3   7  11 9498.23 220.075   7
  -3   7  11 8932.69 179.263   4
  -3   7  10 23.2329 22.5765   4
  -3   7  10 23.3923 24.0961   7
   3  -7  -9 90.2269 40.5144   8
  -3   7   9 64.9609 31.4236   4
   3  -7  -8 2600.66 157.866   8
   3  -7  -7 1204.74 115.772   8
   3  -7  -6 21144.9 487.001   8
   3  -7  -5 8891.29 319.454   8
   3  -7  -4 2586.02 357.135  13
   3  -7  -4 2271.43 162.917   8
   3  -7  -3 1967.32 309.186  13
   3  -7  -3 1952.17 146.866   8
   3  -7  -2 401.999 70.6638   8
   3  -7  -2 247.618 114.490  13
   3  -7  -1 6092.18 489.678  13
   3  -7  -1 6440.46 250.027   8
   3  -7   0 88.5417 27.5181   8
   3   7   1 33041.4 1057.08   1
   3  -7   2 1988.70 153.162  11
   3   7   2 1804.26 269.756   1
   3  -7   3 15.5394 32.2562  11
   3   7   3 141.259 83.2640   1
   3  -7   4 11655.3 377.440  12
   3  -7   4 12063.9 378.545  11
   3  -7   5 38820.1 703.490  12
   3  -7   5 38491.8 679.401  11
  -3  -7  -6 4604.27 224.685   8
   3  -7   6 4886.70 252.165  12
   3  -7   6 4970.21 244.565  11
   3  -7   7 3834.41 220.101  12
   3   7   7 4042.80 188.009   7
   3   7   7 3821.38 194.041  10
   3  -7   8 1886.34 149.206  12
   3   7   8 2040.28 128.232   7
   3   7   9 2741.74 133.157   7
   3  -7   9 2729.70 159.347  12
   3   7  10 396.886 50.8099   4
  -3   8  10 30.1241 22.7347   7
   3  -8 -10 75.1926 24.0784   9
  -3   8   9 10822.1 283.321   7
   3  -8  -8 20.1760 27.3475   8
   3  -8  -7 20949.6 451.775   8
   3  -8  -6 2043.26 154.813   8
   3  -8  -5 566.275 86.7213   8
   3  -8  -4 6958.83 286.617   8
   3  -8  -3 5596.34 255.085   8
   3  -8  -2 2896.16 180.243   8
   3  -8  -1 22209.7 480.369   8
   3  -8   0 2891.82 167.510   8
   3  -8   2 6585.19 275.053  11
   3  -8   3 1297.34 122.148  12
   3  -8   3 1163.13 119.895  11
   3  -8   4 15159.6 419.122  12
   3  -8   4 15100.6 412.377  11
   3  -8   5 9079.25 323.415  12
   3  -8   5 9595.58 322.200  11
  -3  -8  -5 9148.58 334.100   8
   3  -8   6 2217.16 156.393  12
   3  -8   6 2073.53 143.946  11
  -3  -8  -6 2025.82 142.733   8
   3  -8   7 240.734 56.4378  12
   3   8   7 378.250 55.2914   7
   3  -8   8 1995.09 129.844  12
   3   8   8 2250.71 114.844   7
   3   8   9 2452.05 118.481   4
  -3   9   9 5118.71 156.935   7
   3  -9  -8 90.0519 33.0953   8
   3  -9  -7 308.744 53.5760   8
   3  -9  -6 34.7299 36.0758   8
   3  -9  -5 12465.4 360.010   8
   3  -9  -4 48.7029 42.5601   8
   3  -9  -3 43.3241 45.5069   8
   3  -9  -2 173.721 58.0652   8
   3  -9  -1 22130.5 473.377   8
   3  -9   0 4659.70 210.388   8
   3  -9   1 968.854 110.238  11
   3  -9   2 3955.42 204.588  11
  -3  -9  -3 700.504 103.111   8
   3  -9   3 587.531 79.8812  11
   3  -9   4-12.1003 28.5933  12
   3  -9   4 55.4782 34.2707  11
  -3  -9  -4-24.5879 51.1816   8
   3  -9   5 10561.8 306.262  12
  -3  -9  -5 10229.3 323.530   8
   3  -9   6 39.5831 26.5983  12
  -3  -9  -6 56.8257 26.2714   8
   3  -9   7 2623.48 129.844  12
   3   9   8 74.9447 22.2753   4
   3 -10  -7 7559.11 207.573   8
   3 -10  -6 3.32528 26.1640   8
   3 -10  -5 708.415 79.7583   8
   3 -10  -4-0.34638 29.8626   8
  -3 -10   3 2100.64 133.799   8
   3 -10  -3 2389.55 149.033   8
  -3 -10   2 13904.5 370.622   8
   3 -10  -2 14293.6 356.880   8
   3 -10  -1 2814.91 154.832   8
  -3 -10   0 7783.40 296.880   8
   3 -10   0 7110.17 259.907  11
   3 -10   0 7281.87 233.641   8
  -3 -10  -1 265.183 63.3742   8
   3 -10   1 223.609 51.6547  11
  -3 -10  -2 97.2985 49.3373   8
   3 -10   2 102.605 35.7842  11
  -3 -10  -3 2466.22 162.324   8
  -3 -10  -4 199.250 55.0313   8
  -3 -10  -5 4790.59 182.704   8
   3 -11  -5 1129.47 75.7614   8
   3 -11  -5 1125.57 70.6736   9
   3 -11  -4 1403.07 90.5388   8
   3 -11  -3-9.78166 22.6470   8
   3 -11  -3-46.1310 21.8103   9
   3 -11  -2 284.876 42.4698   8
   3 -11  -2 401.191 56.8136  11
  -3 -11   2 345.615 53.2507   8
   3 -11  -1 132.880 28.8572   8
   3 -11  -1 220.417 43.7816  11
  -3 -11   1 304.342 52.1481   8
  -3 -11   0 1267.12 103.205   8
   3 -11   0 1160.70 85.8796  11
  -3 -11  -1 3025.75 156.809   8
  -3 -11  -2 4785.23 188.985   8
  -3 -11  -3 360.510 52.2485   8
  -3 -11  -4 3287.24 127.870   8
   4   0 -13 1.02001 26.0767   5
   4   0 -12 1094.56 100.905   5
   4   0 -11-41.4912 35.3063   5
  -4   0  10 18035.4 426.891   4
  -4   0   9 7.84308 40.1168   4
  -4   0   8 4319.93 196.492   4
   4   0  -7 89.0229 58.4894  13
   4   0  -6 31469.9 949.113  13
   4   0  -5 15.4665 47.5386  13
   4   0  -4 1664.42 208.434  13
   4   0  -3-29.2900 55.9381  13
   4   0  -2 14994.1 559.791   2
   4   0  -1-6.44608 68.8959   2
   4   0   0 2535.66 232.217   2
   4   0   1-27.6836 26.3096   3
   4   0   2 12074.5 411.618   3
   4   0   3-28.7759 46.1129   3
   4   0   4 125673. 1709.05   3
   4   0   5-53.6390 55.2402   3
   4   0   6 84016.6 1682.62   3
   4   0   6 88992.2 1047.79  10
   4   0   7-7.77293 54.4043   3
   4   0   7 29.6015 47.9026  10
   4   0   8 69882.3 849.987   6
   4   0   8 70388.6 1719.62   3
   4   0   8 71190.7 982.549  10
   4   0   9-66.7282 38.7538   6
   4   0   9 35.0769 42.0540  10
   4   0  10 7179.97 289.951  10
   4   0  10 7740.61 267.513   6
   4   0  11-17.0717 25.7725   6
   4   0  11-5.12897 23.5141  10
   4   0  12 1346.59 82.4709   6
   4  -1 -13 239.769 44.1406   5
   4   1 -12-6.19973 27.4562   5
   4  -1 -12 3.23340 32.1709   5
   4   1 -11 3539.73 184.723   5
  -4   1  11 3875.33 193.905   4
   4   1 -10 7194.28 268.699   5
  -4   1  10 7566.76 274.018   4
  -4  -1   9 1892.38 138.347   4
  -4   1   9 1986.99 142.843   4
  -4  -1   8 52256.2 681.556   4
  -4   1   8 52168.9 682.818   4
  -4  -1   7 2865.19 151.454   4
   4  -1  -7 2702.48 303.802  13
  -4   1   7 2908.07 151.215   4
   4   1  -6 115.868 65.5660  13
   4  -1  -6-65.4642 60.2836  13
   4   1  -5 11633.7 550.666  13
   4  -1  -5 12552.8 592.076  13
   4  -1  -4 30404.8 872.718  13
   4  -1  -3 133.810 79.5686  13
   4   1  -3 312.473 86.2552   2
   4   1  -2 73611.6 1197.77   2
   4  -1  -2 66437.3 1193.41  13
   4  -1  -1 1158.81 174.721   2
   4   1  -1 807.088 130.415   2
   4  -1  -1 750.657 127.978  13
   4  -1   0 8260.46 436.825   2
   4   1   0 8004.91 216.982   3
   4  -1   0 7909.39 378.750  13
   4  -1   1 19423.2 652.653   2
   4   1   1 18306.3 445.724   3
   4  -1   2 50449.3 867.280   3
   4  -1   2 51259.1 1053.26   2
   4  -1   2 52450.5 917.398  13
   4  -1   3 33328.3 791.250   3
   4   1   3 32419.3 804.234   3
   4  -1   3 33615.9 872.039   2
   4  -1   3 34072.1 702.657  13
   4  -1   4 7818.29 427.459   3
   4   1   4 7818.39 441.303   3
   4  -1   4 8129.87 445.224   2
   4  -1   5 7.96656 35.8972   2
   4  -1   5-11.5162 40.6719   3
   4   1   5-102.442 73.7509   3
   4  -1   6 569.655 73.0264   6
   4  -1   6 375.096 125.192   3
   4   1   6 555.405 89.6796  10
   4  -1   6 577.723 86.0824  10
   4   1   6 579.028 133.342   3
   4  -1   7 19458.8 869.602   3
   4  -1   7 16899.1 440.499  12
   4   1   7 17941.7 839.182   3
   4  -1   7 17853.0 411.241   6
   4  -1   7 18259.1 470.475  10
   4   1   7 18094.6 495.958  10
   4  -1   8 69896.6 921.653  12
   4  -1   8 71476.8 851.502   6
   4  -1   8 70529.9 945.684  10
   4   1   8 72744.3 1021.09  10
   4  -1   9 2595.43 165.448   6
   4  -1   9 2516.18 172.799  12
   4   1   9 2610.94 195.092  10
   4  -1   9 2744.36 182.025  10
   4  -1  10 253.095 57.8666  10
   4  -1  10 273.141 57.9574   6
   4   1  10 205.190 50.3811   6
   4   1  10 239.761 68.5188  10
   4  -1  11 372.562 56.3883   6
   4   1  11 330.567 63.3203  10
   4   1  11 374.174 57.0345   6
   4   1  12 6518.96 174.606   6
   4  -1  12 6381.70 175.143   6
   4  -2 -13 4728.48 172.382   5
  -4   2  12 3942.81 179.263   4
  -4   2  11 1057.05 104.253   4
   4   2 -10 8377.55 288.862   5
  -4   2  10 8971.96 302.862   4
   4   2  -9 8015.82 281.670   5
  -4   2   9 8145.91 284.098   4
   4   2  -8 28309.9 515.898   5
  -4   2   8 29074.3 511.800   4
  -4   2   7 4056.83 180.180   4
   4  -2  -7 3701.82 376.409  13
   4   2  -6 5148.10 373.173  13
   4  -2  -6 5443.97 435.871  13
   4  -2  -5 11825.9 608.408  13
   4   2  -5 10437.2 521.399  13
   4  -2  -4 35019.1 998.247  13
   4  -2  -3 51.3109 67.8380  13
   4   2  -3 117.946 68.7346   2
   4   2  -2 9174.64 407.140   2
   4  -2  -2 9458.76 469.079  13
   4  -2  -1 108373. 1529.66  13
   4  -2   0 84329.6 1300.49  13
   4  -2   1 14089.3 577.572   2
   4   2   1 14399.7 579.308   1
   4  -2   1 14556.5 520.058  13
   4  -2   2 6283.68 393.628   2
   4   2   2 6097.63 397.111   1
   4  -2   2 5637.13 305.427  13
   4   2   3 3090.37 298.331   1
   4  -2   3 3015.30 280.891   2
   4   2   4 55384.9 1313.32   1
   4  -2   4 57442.0 1240.64   2
   4   2   5 267.532 116.657   1
   4   2   6 28859.0 503.487   7
   4  -2   6 25736.1 544.103  12
   4  -2   6 27218.2 568.362  11
   4  -2   6 26659.1 485.363   6
   4   2   6 26437.5 990.539   3
   4   2   6 28778.4 619.895  10
   4   2   6 26341.8 1014.33   1
   4   2   7 1085.33 108.359   7
   4  -2   7 888.760 108.730  12
   4  -2   7 1146.69 109.444   6
   4   2   7 1242.87 137.548  10
   4   2   7 1277.47 235.620   3
   4  -2   8 72759.1 863.201   6
   4   2   8 74327.2 1056.51  10
   4  -2   9 7910.12 311.506  12
   4   2   9 8425.26 351.476  10
   4  -2   9 8143.14 287.484   6
   4  -2  10 1368.44 113.508   6
   4   2  10 1254.55 109.493   6
   4   2  10 1385.54 138.601  10
   4   2  10 1357.74 103.205   4
   4   2  11 70.9439 32.0506   6
   4  -2  11 78.9678 30.5237   6
   4   2  11 59.2949 39.2696  10
   4   2  12 120.793 24.4878   6
   4  -3 -13 919.040 75.5785   5
  -4   3  12 1083.49 93.1663   4
  -4   3  11 1572.68 122.223   4
  -4   3  10 6633.74 255.832   4
  -4   3   9 2011.15 141.615   4
   4  -3  -8 4143.69 425.715  13
  -4   3   8 4648.89 205.899   4
  -4   3   7 10523.0 293.394   4
   4  -3  -7 9667.86 640.098  13
   4  -3  -7 10193.4 313.592   8
   4  -3  -6 5948.47 482.737  13
   4  -3  -5 9669.60 589.383  13
   4  -3  -4 15216.0 698.925  13
   4   3  -3 1613.38 170.577   2
   4  -3  -3 1862.33 242.379  13
   4  -3  -2 26202.2 842.040  13
   4  -3  -1 38533.7 981.323  13
   4   3   0 1195.58 177.734   1
   4  -3   0 1720.82 203.186  13
   4   3   1 6902.60 421.625   1
   4  -3   1 6542.36 370.605  13
   4   3   2 38000.9 1013.83   1
   4  -3   2 37649.0 814.196  13
   4   3   3 236.315 69.5493   1
   4   3   4-45.0069 61.4290   1
   4  -3   5 692.958 89.4459  11
   4   3   5 854.109 183.375   1
   4   3   5 781.353 103.280  10
   4   3   6 6862.85 248.703   7
   4   3   6 6501.53 528.816   1
   4  -3   6 7055.86 295.236  11
   4   3   6 6896.62 311.766  10
   4  -3   6 6494.36 285.163  12
   4  -3   6 6403.27 245.219   6
   4   3   7 22594.0 475.845   7
   4  -3   7 21797.5 470.008   6
   4   3   7 21050.0 974.412   3
   4   3   7 22393.4 579.484  10
   4  -3   7 21403.9 536.777  12
   4   3   8 4146.68 212.322   7
   4  -3   8 3660.19 226.176  12
   4  -3   8 3705.21 198.664   6
   4   3   8 4023.38 248.603  10
   4  -3   9 7066.81 305.631  12
   4  -3   9 7249.76 266.064   6
   4   3   9 7190.67 325.426  10
   4  -3  10 74.4145 36.5754   6
   4   3  10 6.72784 40.4244  10
   4   3  11 1390.57 91.8181   6
   4   3  11 1213.55 107.442  10
   4   3  11 1324.41 82.0956   4
   4  -4 -13 4065.84 140.990   5
  -4   4  12 292.024 49.8469   4
  -4   4  11 1322.62 106.401   4
  -4   4  10 2884.77 164.535   4
  -4   4   9 293.477 56.6836   7
  -4   4   9 411.833 67.4754   4
  -4   4   8 62.4645 34.8861   4
   4  -4  -8-45.4777 34.5896   8
   4  -4  -7 16171.7 862.239  13
  -4   4   7 15903.3 365.147   4
   4  -4  -7 16163.0 404.496   8
   4  -4  -6 55112.8 1554.56  13
  -4   4   6 53029.1 622.108   4
   4  -4  -6 54528.2 713.863   8
   4  -4  -5 372.110 140.111  13
   4  -4  -4 632.449 161.506  13
   4  -4  -3 70838.0 1560.39  13
   4  -4  -2 471985. 3900.47  13
   4  -4  -1 313040. 3040.87  13
   4   4   0 9639.73 502.989   1
   4  -4   0 9945.84 515.293  13
   4  -4   1 1786.05 214.325  13
   4   4   1 2041.23 242.847   1
   4   4   2 4770.16 380.313   1
   4   4   3 33940.0 1056.78   1
   4   4   4 174.031 60.3779   5
   4  -4   4 123.602 42.1500  11
   4  -4   5 13596.7 391.929  11
   4   4   5 13567.2 427.493  10
   4   4   5 13169.0 730.499   1
   4  -4   6 42.4198 35.9605   6
   4  -4   6 46.7966 36.6550  11
   4   4   6 62.4940 45.3195  10
   4  -4   6 36.8976 41.0331  12
   4   4   7 1210.74 113.072   7
   4  -4   7 946.393 121.401  12
   4  -4   7 1019.13 106.590   6
   4   4   7 1161.36 138.482  10
   4   4   8 637.812 83.9623   7
   4  -4   8 487.524 94.0234  12
   4   4   8 684.407 109.057  10
   4  -4   9 5966.65 280.814  12
   4   4   9 6271.22 296.114  10
   4  -4  10 10639.8 326.270  12
   4   4  10 9590.29 327.221  10
   4   4  11 2437.25 107.631   6
   4   4  11 2371.55 107.580   4
   4  -5 -12 6820.63 199.089   5
  -4   5  11 1389.06 97.9482   4
  -4   5  10 4648.70 196.671   7
  -4   5  10 4528.50 193.374   4
  -4   5   9 6649.64 248.793   7
  -4   5   9 6388.87 235.908   4
  -4   5   8 718.802 82.2724   4
   4  -5  -8 730.899 92.1130   8
  -4   5   7 57049.3 676.549   4
   4  -5  -7 56027.6 766.965   8
   4  -5  -6 17687.2 926.017  13
   4  -5  -6 17549.2 425.761   8
   4  -5  -5 15956.0 849.706  13
   4  -5  -5 16520.7 409.367   8
   4  -5  -4 7291.61 562.362  13
   4  -5  -4 7192.18 261.336   8
   4  -5  -3 26956.4 1035.14  13
   4  -5  -2 3148.80 345.113  13
   4  -5  -1 6216.18 465.524  13
   4  -5   0 8072.09 496.482  13
   4   5   0 9229.55 519.253   1
   4   5   1 23543.1 863.647   1
   4  -5   2 13666.0 365.951  11
   4   5   2 14373.6 698.456   1
   4   5   3 1046.07 198.640   1
   4   5   3 1296.33 137.086   5
   4  -5   3 1197.79 113.631  11
   4  -5   4 3327.86 195.918  11
   4   5   4 3303.32 362.340   1
   4   5   4 3819.81 216.456  10
   4  -5   5 7309.33 296.532  11
   4   5   5 7669.34 318.985  10
   4  -5   5 7047.39 308.104  12
   4   5   5 6801.61 548.142   1
   4  -5   6 603.306 97.5415  12
   4  -5   6 770.082 106.581  11
   4   5   6 857.324 115.649  10
   4   5   7 6116.28 243.185   7
   4  -5   7 5783.54 289.046  12
   4   5   7 5906.23 294.638  10
   4   5   8 188.578 48.2822   7
   4  -5   8 129.247 62.0589  12
   4   5   8 70.6552 53.1780  10
   4  -5   9 5106.35 252.282  12
   4   5   9 4926.09 245.892  10
   4  -5  10 931.046 109.916  12
   4   5  10 328.720 60.6490  10
   4   5  11 475.126 45.7512   4
   4  -6 -11 18058.5 327.568   5
  -4   6  11 17860.4 297.035   4
  -4   6  10 243.505 44.6742   7
   4  -6 -10 246.391 46.8613   9
  -4   6  10 195.521 40.6740   4
  -4   6   9 1596.09 120.053   7
  -4   6   9 1244.00 97.1963   4
  -4   6   8 1842.11 119.663   4
   4  -6  -8 1568.25 130.791   8
   4  -6  -7 7508.73 286.630   8
   4  -6  -6-7.63712 36.6887   8
   4  -6  -5 16643.9 922.901  13
   4  -6  -5 15660.1 415.223   8
   4  -6  -4 6651.68 574.076  13
   4  -6  -4 6968.83 271.808   8
   4  -6  -3 4396.20 457.389  13
   4  -6  -3 4679.13 218.310   8
   4  -6  -2 4074.67 428.441  13
   4  -6  -2 4407.72 203.775   8
   4  -6  -1 26678.6 1024.97  13
   4  -6  -1 26118.2 476.152   8
   4  -6   0 18801.0 813.122  13
   4   6   0 18934.6 787.644   1
   4  -6   0 18139.7 387.146   8
   4   6   1 3812.75 217.299   5
   4   6   1 3576.14 365.303   1
   4  -6   2 5008.34 235.918  11
   4   6   2 5360.38 268.416   5
   4  -6   3 45538.0 710.236  11
   4   6   3 45489.9 1375.29   1
   4  -6   4 63813.5 868.987  11
   4   6   4 66990.5 1730.30   1
   4  -6   5 6058.00 290.261  12
   4  -6   5 6338.95 280.108  11
   4   6   5 6170.16 275.211  10
   4  -6   6 46.9241 43.6513  12
   4  -6   6 6.90597 38.8217  11
   4   6   6 126.565 53.1322  10
   4  -6   7 105.122 50.0742  12
   4   6   7 108.911 44.9484  10
   4  -6   8 296.495 65.0001  12
   4   6   8 255.854 64.0969  10
   4   6   8 267.410 49.0000   7
   4  -6   9 786.284 93.6662  12
   4   6   9 682.257 82.2726  10
   4  -7 -10 1823.65 98.9351   5
  -4   7  10 1841.45 101.742   7
   4  -7 -10 1646.50 97.2391   9
  -4   7   9 4520.56 183.194   7
   4  -7  -8 459.920 74.2968   8
   4  -7  -7 118.710 46.7485   8
   4  -7  -6 16640.7 437.883   8
   4  -7  -5 2721.51 181.186   8
   4  -7  -4 496.245 81.4613   8
   4  -7  -3 10545.8 734.896  13
   4  -7  -3 10943.3 344.291   8
   4  -7  -2 24.8373 30.9146   8
   4  -7  -2-89.3979 81.7626  13
   4  -7  -1 133.908 44.3369   8
   4  -7  -1 220.403 101.310  13
   4  -7   0 1950.67 134.056   8
   4  -7   2 1357.16 129.571  11
   4   7   2 1515.02 262.712   1
   4  -7   3 50599.2 770.329  11
   4  -7   4 2600.48 187.902  12
   4  -7   4 2513.27 176.109  11
   4  -7   5 8980.37 346.345  12
   4  -7   5 9725.72 343.171  11
   4  -7   6 4785.99 250.303  12
   4  -7   6 5171.45 247.830  11
   4  -7   7 4775.84 239.199  12
   4   7   7 4497.32 201.819  10
   4  -7   8 30.1857 38.5713  12
   4  -7   9 545.695 71.8307  12
   4   7  10 723.687 53.4386   4
  -4   8   9 267.476 40.0886   7
   4  -8  -8 103.307 37.9658   8
   4  -8  -7 759.800 90.4634   8
   4  -8  -6 77.5683 45.2468   8
   4  -8  -5 4654.97 231.377   8
   4  -8  -4 1648.72 142.194   8
   4  -8  -3 4411.41 224.461   8
   4  -8  -2 207.002 54.6171   8
   4  -8  -1 16536.0 410.566   8
   4  -8   0 5002.58 218.883   8
   4  -8   1 4998.54 244.711  11
   4  -8   2 9505.49 328.402  11
   4  -8   3 284.676 68.5107  12
   4  -8   3 290.352 65.6839  11
   4  -8   4 10.0938 39.3533  12
   4  -8   4 8.61899 35.1707  11
  -4  -8  -5 3638.83 197.630   8
   4  -8   5 3496.06 198.175  12
   4  -8   6 104.524 42.9259  11
   4  -8   6 55.4897 35.1424  12
   4  -8   7 396.935 65.0326  12
   4  -8   8 5088.06 188.417  12
   4   8   9 4437.56 130.668   4
  -4   9   8 2.65593 17.7192   7
   4  -9  -7 1749.82 118.054   8
   4  -9  -6 201.916 51.9486   8
   4  -9  -5 12190.1 342.985   8
   4  -9  -4 38.6043 40.9597   8
   4  -9  -3 8231.14 290.690   8
   4  -9  -2 1083.75 107.746   8
   4  -9  -1 275.759 58.6229   8
   4  -9   0 246.317 54.4657   8
   4  -9   0 271.291 62.4924  11
   4  -9   1 418.387 75.3467  11
   4  -9   1 330.426 60.2048  12
   4  -9   2 10914.1 327.283  12
   4  -9   2 11049.7 335.472  11
   4  -9   3 22458.4 466.291  12
   4  -9   3 23697.5 472.793  11
  -4  -9  -4 81.4055 42.8673   8
   4  -9   4 76.8321 37.3139  12
   4  -9   4 135.200 43.4423  11
   4  -9   5 519.037 69.0155  12
   4  -9   5 545.531 66.0252  11
  -4  -9  -5 585.113 72.3762   8
   4  -9   6 2688.73 138.633  12
   4  -9   7 456.400 50.6888  12
   4 -10  -7 806.226 63.8313   9
   4 -10  -6 1791.18 109.400   8
   4 -10  -5 1048.70 90.5842   8
   4 -10  -4 166.027 42.8079   8
   4 -10  -3 2034.51 127.977   8
   4 -10  -2 3102.06 171.822  11
   4 -10  -2 3245.85 148.667   9
   4 -10  -2 3232.40 158.638   8
   4 -10  -1 179.428 42.9814   8
   4 -10  -1 174.879 48.2441  11
   4 -10   0 0.51671 31.4841  11
  -4 -10  -1 3997.34 206.873   8
   4 -10   1 3953.15 180.012  11
  -4 -10  -2 336.029 64.4217   8
   4 -10   2 440.971 59.7583  11
  -4 -10  -3 815.716 88.0475   8
   4 -10   3 862.180 76.9680  11
   4 -10   4 197.094 35.7844  11
  -4 -10  -4 147.720 40.7868   8
  -4 -10  -5 4834.63 150.282   8
   4 -11  -4 4024.50 140.241  11
   4 -11  -4 3730.02 133.951   8
   4 -11  -3 2278.46 107.328   8
   4 -11  -3 2238.36 110.749  11
  -4 -11   2 1349.15 89.5686   8
   4 -11  -2 1335.44 81.1009   8
  -4 -11   1 1116.32 87.0539   8
   4 -11  -1 1200.74 83.2016  11
  -4 -11   0 210.878 45.1697   8
   4 -11   0 294.113 41.2416  11
   4 -11   1 629.602 56.3686  11
  -4 -11  -1 589.524 65.9752   8
  -4 -11  -2 107.264 32.4867   8
  -4 -11  -3 5210.76 155.152   8
   5   0 -13 15.2375 21.2719   5
   5   0 -12 203.816 49.6251   5
   5   0 -11-78.5267 44.2638   5
   5   0 -10 22707.5 498.079   5
   5   0  -9 29.2711 40.7256   5
   5   0  -8 1720.07 138.341   5
   5   0  -7 9.60263 55.4887  13
   5   0  -7 6.83592 27.3007   5
   5   0  -6 40563.9 1225.86  13
   5   0  -5 7.67584 60.5735  13
   5   0  -4 5166.23 408.143  13
   5   0  -3 40.5553 48.8269  13
   5   0  -2 28746.2 895.269   2
   5   0  -1 31.5072 61.0214   2
   5   0   0 50389.7 1151.47   2
   5   0   1 14.5976 63.1412   2
   5   0   2 363249. 2330.43   3
   5   0   2 362706. 3161.36   2
   5   0   3 30.5786 46.6669   3
   5   0   4 38016.2 970.999   3
   5   0   5-73.3364 59.5633   3
   5   0   5-113.509 53.5028  10
   5   0   6 82315.7 1101.51  10
   5   0   6 84471.6 1709.24   3
   5   0   6 85937.2 1749.32   2
   5   0   7 14.6915 33.0787   6
   5   0   7-4.46747 47.6550  10
   5   0   8 34995.8 563.272   6
   5   0   8 31372.4 672.676  10
   5   0   9 41.3667 32.7805   6
   5   0   9-21.4872 39.5931  10
   5   0  10 3094.19 148.911   6
   5   0  10 2788.72 166.798  10
   5   0  11-3.77510 22.7930   6
   5  -1 -13 541.800 61.5207   5
   5  -1 -12 8085.82 262.437   5
   5   1 -12 8107.10 246.815   5
   5   1 -11 381.831 71.1751   5
   5  -1 -11 403.906 68.5567   5
   5   1 -10 498.382 82.2778   5
   5  -1 -10 531.374 83.7884   5
   5   1  -9 460.459 81.0840   5
  -5   1   9 574.049 83.0328   4
   5   1  -8 4423.75 217.094   5
  -5   1   8 4742.36 214.051   4
   5  -1  -8 4009.37 423.291  13
   5   1  -7 1114.52 108.526   5
   5   1  -7 1085.79 201.879  13
  -5   1   7 1258.19 105.922   4
   5  -1  -7 1355.20 239.655  13
   5   1  -6 11930.2 654.774  13
   5  -1  -6 12759.7 712.209  13
   5   1  -5 692.587 169.061  13
   5  -1  -5 813.271 182.374  13
   5   1  -4 57714.1 1326.69  13
   5  -1  -4 50953.0 1296.23  13
   5  -1  -3 306.531 104.153  13
   5   1  -3 137.699 73.8435   2
   5   1  -2 62602.6 1258.30   2
   5  -1  -2 59666.5 1296.66  13
   5  -1  -1 838.347 154.351  13
   5   1  -1 1096.53 177.607   2
   5  -1  -1 790.331 163.598   2
   5  -1   0 210.836 78.8461  13
   5  -1   0 196.620 87.8022   2
   5   1   0 121.592 73.0918   2
   5  -1   1 2452.68 268.218   2
   5  -1   1 2642.79 243.065  13
   5  -1   2 141177. 2009.47   2
   5   1   2 140750. 1508.26   3
   5  -1   2 142378. 1724.13  13
   5   1   3 11077.6 485.981   3
   5  -1   3 11376.7 581.446   2
   5  -1   4 1011.28 162.501   3
   5  -1   4 1346.84 211.746   2
   5   1   4 1412.24 190.258   3
   5  -1   5 6823.51 458.876   3
   5  -1   5 7163.83 488.454   2
   5   1   5 7028.04 471.385   3
   5   1   5 6260.45 291.047   5
   5   1   5 6927.55 319.710  10
   5  -1   5 7209.85 311.129  10
   5   1   6 4564.76 411.855   3
   5  -1   6 5343.83 214.255   6
   5   1   6 5148.58 283.263  10
   5  -1   6 5032.14 263.716  10
   5  -1   7 484.720 69.4275   6
   5   1   7 582.769 154.355   3
   5  -1   7 398.173 82.7203  10
   5   1   7 584.960 106.518  10
   5  -1   8 9767.16 299.334   6
   5   1   8 9729.94 296.434   6
   5  -1   8 8532.09 335.265  10
   5   1   8 8940.77 371.881  10
   5  -1   9 7317.70 251.582   6
   5   1   9 7279.99 248.177   6
   5  -1   9 6377.05 269.295  10
   5   1   9 6795.19 303.876  10
   5  -1  10 420.054 59.6567   6
   5   1  10 512.235 61.1361   6
   5   1  10 383.928 72.7521  10
   5   1  11 177.301 30.7178   6
   5   1  11 118.426 32.9489  10
   5  -2 -13 342.743 50.3805   5
   5  -2 -12 321.378 59.9595   5
   5  -2 -11 4484.90 213.195   5
   5   2 -11 4032.66 185.923   5
   5   2 -10 13725.1 383.016   5
  -5   2  10 14100.9 375.752   4
   5   2  -9 316.123 73.1214   5
  -5   2   9 333.047 66.8047   4
   5  -2  -8 1349.86 255.083  13
  -5   2   8 1197.30 109.497   4
   5   2  -8 1099.95 114.086   5
  -5   2   7 6482.46 234.954   4
   5  -2  -7 6545.69 548.770  13
   5   2  -7 6218.94 260.259   5
  -5   2   6 38844.1 540.311   4
   5  -2  -6 38120.6 1277.94  13
   5   2  -6 38636.2 621.968   5
   5   2  -5 1248.58 208.106  13
   5  -2  -5 1115.44 214.734  13
   5  -2  -4 1709.48 249.631  13
   5   2  -3 74858.3 1341.40   2
   5  -2  -3 67258.9 1479.26  13
   5  -2  -2 9076.09 519.085  13
   5   2  -2 11120.3 518.389   2
   5  -2  -1 820.178 164.321  13
   5  -2   0 35187.4 971.509  13
   5  -2   1 4944.34 390.221   2
   5  -2   1 5210.49 364.255  13
   5  -2   2 7793.28 491.737   2
   5  -2   2 7666.29 411.373  13
   5  -2   3 10427.4 574.175   2
   5   2   3 11350.5 523.134   3
   5   2   4 182.552 65.6343   5
   5  -2   4 243.566 50.1559  11
   5  -2   4 247.509 96.0774   2
   5   2   4 243.118 90.1268   3
   5  -2   5 1182.26 118.642  12
   5   2   5 1075.94 130.876   5
   5   2   5 1220.79 140.065  10
   5  -2   5 1282.08 130.605  10
   5  -2   5 1442.96 133.792  11
   5   2   5 1326.38 209.487   3
   5  -2   6 27002.9 562.614  12
   5   2   6 27173.2 1017.24   3
   5   2   6 27437.0 668.270  10
   5  -2   6 26094.3 570.672  10
   5  -2   6 27355.7 489.256   6
   5  -2   7 2277.52 168.439  12
   5  -2   7 2427.62 151.188   6
   5   2   7 2427.09 201.513  10
   5  -2   8 175.132 49.3264  12
   5  -2   8 286.926 56.5969   6
   5   2   8 270.838 72.6421  10
   5  -2   9 93.2498 35.2839  12
   5  -2   9 140.179 44.0570   6
   5   2   9 159.351 44.2775   6
   5   2   9 104.099 48.1997  10
   5   2  10 1518.04 98.6639   6
   5   2  10 1331.64 123.490  10
   5   2  11 705.369 72.7752  10
   5  -3 -13 34.8786 25.0272   5
   5  -3 -12 1011.07 90.7644   5
   5  -3 -11 186.961 55.6113   5
  -5   3  10 8419.58 281.184   4
  -5   3   9 4421.51 206.939   4
  -5   3   8 1666.26 126.049   4
   5  -3  -8 1644.33 130.113   9
   5   3  -8 1702.72 136.307   5
  -5   3   7 80842.0 824.509   4
   5   3  -7 81447.1 916.074   5
  -5   3   6 3783.04 168.566   4
   5  -3  -6 3481.93 195.204   8
   5   3  -6 3802.08 192.491   5
   5   3  -6 3196.80 342.816  13
   5  -3  -6 3463.87 403.116  13
   5  -3  -5 23991.2 488.255   8
   5  -3  -5 24771.4 1039.33  13
   5  -3  -4 3140.81 357.894  13
   5   3  -3 59243.5 1177.00   2
   5  -3  -3 57600.0 1442.79  13
   5  -3  -2 218.340 118.547  13
   5   3  -2 272.643 90.3261   2
   5  -3  -1 7919.01 507.359  13
   5  -3   0 174.479 89.2004  13
   5  -3   1 21146.9 759.196  13
   5  -3   4 13744.5 380.587  11
   5   3   4 12628.3 425.112   5
   5   3   4 13800.5 449.437  10
   5   3   4 12341.4 715.010   1
   5  -3   5 104.776 41.0959   6
   5  -3   5 109.248 47.8936  11
   5   3   5 128.205 60.5916  10
   5   3   5 82.5870 78.6776   3
   5  -3   6 1351.73 134.041  12
   5  -3   6 1393.31 139.175  11
   5  -3   6 1473.50 118.641   6
   5   3   6 1335.23 152.332  10
   5   3   6 1859.89 286.191   3
   5  -3   7 4182.07 233.431  12
   5  -3   7 4068.24 197.320   6
   5   3   7 4014.94 255.727  10
   5  -3   8 33551.5 636.408  12
   5  -3   8 33939.8 559.403   6
   5  -3   9 2468.81 162.192  12
   5   3   9 2081.52 169.751  10
   5   3  10 1840.10 138.646  10
   5   3  10 1736.02 97.3767   4
   5  -4 -12 1175.50 92.0387   5
   5  -4 -11 3940.77 183.357   5
  -5   4  10 6191.93 230.353   4
  -5   4   9 2896.12 161.885   4
  -5   4   8 331.012 61.8095   4
   5  -4  -7 25.0514 43.5634   8
  -5   4   7 116.845 39.7746   4
   5  -4  -6 1403.00 267.328  13
   5  -4  -6 1519.02 131.491   8
   5  -4  -5 18968.0 956.798  13
   5  -4  -5 18391.6 437.711   8
   5  -4  -4 30280.4 539.193   8
   5  -4  -4 29424.7 1152.06  13
   5  -4  -3 5275.94 469.995  13
   5   4  -2 12535.1 553.507   2
   5  -4  -2 12611.1 704.370  13
   5  -4  -1 17415.5 799.010  13
   5  -4   0 1778.20 253.502  13
   5  -4   2 2774.05 163.636  11
   5   4   2 2496.11 180.643   5
   5  -4   3 3635.87 196.177  11
   5   4   3 3573.53 391.458   1
   5   4   3 3466.06 226.358   5
   5   4   3 3867.18 233.014  10
   5  -4   4 3406.96 198.403  11
   5   4   4 3401.17 235.884   5
   5   4   4 3647.99 406.340   1
   5   4   4 3613.05 233.416  10
   5  -4   5 109.816 43.7497  11
   5   4   5 93.6751 60.6761  10
   5  -4   6 3733.70 227.357  12
   5  -4   6 3796.67 223.098  11
   5   4   6 3730.97 245.021  10
   5  -4   7 1997.53 166.549  12
   5   4   7 1688.21 166.784  10
   5  -4   8 1685.98 147.042  12
   5   4   8 1487.37 151.299  10
   5  -4   9 2702.69 167.672  12
   5   4   9 2711.15 183.476  10
   5  -4  10 1114.07 105.427  12
   5   4  10 134.996 41.0945  10
   5  -5 -12 30.0124 20.4047   5
   5  -5 -11 2085.83 124.045   5
   5  -5 -10 43.8496 33.4018   5
  -5   5  10 69.4746 33.6142   4
  -5   5   9 2420.70 140.049   4
   5  -5  -9 2282.08 146.166   9
  -5   5   8 15165.8 344.713   4
   5  -5  -7 30.9686 38.2022   8
   5  -5  -6 4624.80 233.694   8
   5  -5  -5 5026.89 521.175  13
   5  -5  -5 5072.51 238.197   8
   5  -5  -4 4552.78 482.410  13
   5  -5  -4 4506.25 217.526   8
   5  -5  -3 22475.2 1034.09  13
   5  -5  -3 22642.8 470.168   8
   5  -5  -2 2015.62 309.968  13
   5  -5  -2 2270.88 145.707   8
   5  -5  -1 13820.9 757.067  13
   5   5  -1 12375.4 365.588   5
   5  -5  -1 13459.9 339.725   8
   5  -5   0 35.9103 31.4060   8
   5  -5   0-72.5504 56.1062  13
   5   5   0-50.6033 43.2800   5
   5  -5   0-114.295 39.6001   9
   5  -5   1 8768.42 305.640  11
   5   5   1 7642.76 317.301   5
   5  -5   2 12303.5 363.452  11
   5   5   2 10993.1 399.363   5
   5   5   2 11704.9 702.355   1
   5   5   3 57172.8 1603.36   1
   5  -5   3 56035.3 795.950  11
   5   5   3 53230.5 913.165   5
   5   5   3 57299.1 877.741  10
   5   5   4 27419.5 1145.92   1
   5   5   4 27424.8 630.209  10
   5  -5   4 27353.5 571.527  11
   5  -5   5 1990.12 167.838  12
   5  -5   5 1904.93 157.196  11
   5   5   5 1886.14 170.335  10
   5  -5   6 4542.33 251.476  12
   5  -5   6 4402.97 241.145  11
   5   5   6 4026.71 246.162  10
   5  -5   7 1327.21 136.827  12
   5   5   7 949.631 121.557  10
   5  -5   8 7553.40 296.142  12
   5   5   8 6560.05 285.481  10
   5  -5   9 6216.01 238.812  12
   5   5   9 5682.41 234.239  10
   5   5  10 3306.71 122.885   4
   5  -6 -11 4497.58 153.200   5
   5  -6 -10 5636.23 195.962   5
   5  -6  -9 429.834 62.9030   5
   5  -6  -9 363.843 60.6137   9
   5  -6  -8 6276.13 231.211   5
   5  -6  -7 1182.26 103.730   5
   5  -6  -7 1271.18 126.151   8
   5  -6  -6 556.620 88.1420   8
   5  -6  -5 7688.96 302.249   8
   5  -6  -4 23546.9 1130.73  13
   5  -6  -4 24749.0 524.395   8
   5  -6  -3 8423.39 673.965  13
   5  -6  -3 8898.06 305.794   8
   5  -6  -2 2079.22 316.529  13
   5  -6  -2 2488.42 158.692   8
   5  -6  -1 67489.0 1745.84  13
   5  -6  -1 67493.1 792.164   8
   5   6   0 4299.34 236.236   5
   5  -6   0 4355.42 208.816   9
   5  -6   0 4680.02 204.930   8
   5   6   1 35.0937 56.3909   5
   5  -6   1 61.6957 40.8840  11
   5  -6   2 4411.53 228.677  11
   5   6   2 4451.36 262.151   5
   5   6   2 4357.64 444.875   1
   5  -6   3 17557.8 463.265  11
   5  -6   4 4087.21 223.409  11
   5   6   4 4168.20 229.717  10
   5  -6   5 4622.77 252.278  12
   5  -6   5 4318.84 231.816  11
   5   6   5 3950.95 225.953  10
   5  -6   6 1161.23 129.100  12
   5  -6   6 1179.72 122.626  11
   5   6   6 928.305 112.781  10
   5  -6   7 7996.07 308.682  12
   5   6   7 6610.86 272.538  10
   5  -6   8 121.896 41.7270  12
   5   6   8 171.429 47.1803  10
   5  -6   9 1075.57 90.8937  12
   5   6   9 941.990 81.0143  10
   5  -7 -10 45.7776 21.0905   9
   5  -7  -9 4406.94 180.465   9
   5  -7  -7 4486.81 224.978   8
   5  -7  -6 457.084 80.8533   8
   5  -7  -5 3639.41 209.307   8
   5  -7  -4 2327.12 166.962   8
   5  -7  -3 2279.81 160.372   8
   5  -7  -2 29765.6 554.549   8
   5  -7  -1 61.2997 36.4443   8
   5  -7   0 6152.04 248.155   9
   5  -7   0 6146.91 239.377   8
   5  -7   1 3333.81 206.056  11
   5  -7   2 15319.3 426.652  11
   5  -7   3 24414.1 538.528  11
   5  -7   4 425.636 85.2788  12
   5  -7   4 505.775 85.3118  11
   5  -7   5 856.455 110.233  12
   5  -7   5 873.756 104.752  11
   5  -7   6 95.3946 44.6799  12
   5  -7   6 148.788 49.1618  11
   5  -7   7 3081.49 175.363  12
   5  -7   8 25.0535 30.4682  12
   5  -7   9 4604.00 149.255  12
   5  -8  -9 1315.93 84.2598   9
   5  -8  -8 4186.87 178.003   9
   5  -8  -7 847.304 95.0949   8
   5  -8  -6 27.3547 40.6616   8
   5  -8  -5 7277.66 281.566   8
   5  -8  -4 416.846 75.4579   8
   5  -8  -3 6059.45 255.139   8
   5  -8  -2 5310.44 235.143   8
   5  -8  -1 12100.6 346.519   9
   5  -8  -1 12466.7 346.873   8
   5  -8   0 914.385 107.437  11
   5  -8   0 831.405 88.8967   8
   5  -8   1 9050.15 322.093  11
   5  -8   2 31.0288 46.6205  11
   5  -8   3 1522.43 136.529  12
   5  -8   3 1530.79 132.471  11
   5  -8   4 1874.11 146.304  12
   5  -8   4 1610.03 129.550  11
  -5  -8  -5 4446.33 187.677   8
   5  -8   5 4690.27 219.391  12
   5  -8   5 4650.76 207.384  11
   5  -8   6 1048.80 97.9256  12
   5  -8   7 2406.64 131.812  12
   5  -8   8 124.701 30.0115  12
   5  -9  -8 399.254 47.9821   9
   5  -9  -7 5484.39 191.869   9
   5  -9  -6 232.388 52.3508   8
   5  -9  -6 279.939 54.6294   9
   5  -9  -5-4.54387 33.1027   8
   5  -9  -5-29.4801 34.1642   9
   5  -9  -4 107.425 39.9223   8
   5  -9  -4 46.9431 32.6615   9
   5  -9  -3 347.810 63.8201   8
   5  -9  -3 355.368 63.4717   9
   5  -9  -2 598.309 76.3317   9
   5  -9  -2 602.394 77.3651   8
   5  -9  -1 2323.61 158.391  11
   5  -9  -1 2307.53 133.079   9
   5  -9  -1 2351.47 143.778   8
   5  -9   0-38.4106 41.6137  11
   5  -9   1 1152.33 110.546  11
   5  -9   2 1836.69 134.293  12
   5  -9   2 2049.09 139.140  11
   5  -9   3 3107.00 168.213  12
   5  -9   3 3374.83 170.329  11
  -5  -9  -4 21.8938 28.7652   8
   5  -9   4-0.33013 25.6568  12
   5  -9   4 22.9320 30.5303  11
  -5  -9  -5 155.573 34.2872   8
   5  -9   5 112.663 37.5215  12
   5  -9   5 116.460 35.2780  11
   5  -9   6 249.888 40.2628  12
   5 -10  -6 3071.03 119.683   9
   5 -10  -5 908.765 73.2349   9
  -5 -10   4 61.7776 26.7536   8
   5 -10  -4 68.3849 33.9932  11
   5 -10  -4 8.44339 23.6031   9
   5 -10  -4 8.11431 24.6790   8
   5 -10  -3 4005.63 175.685  11
   5 -10  -3 3840.08 149.629   9
   5 -10  -3 3928.09 166.171   8
   5 -10  -2 365.576 58.4432  11
   5 -10  -2 345.058 44.8853   9
   5 -10  -2 339.390 51.3200   8
   5 -10  -1 4492.30 185.437  11
   5 -10   0 2155.02 128.820  11
   5 -10   1 6447.08 212.440  11
  -5 -10  -2 287.395 57.2015   8
   5 -10   2 377.608 53.0782  11
  -5 -10  -3 19.3365 23.9294   8
   5 -10   3 34.9176 25.4492  11
  -5 -10  -4 1416.84 79.2078   8
   5 -11  -2 1295.87 75.0387  11
  -5 -11   1 461.362 50.0993   8
   5 -11  -1 486.612 47.0722  11
  -5 -11   0 43.7553 24.5959   8
  -5 -11  -1 1390.99 80.0756   8
   6   0 -12 2432.69 134.609   5
   6   0 -11 35.5394 45.9369   5
   6   0 -10 34709.3 635.543   5
   6   0  -9 34.0014 53.0203   5
   6   0  -8 19.6517 46.7017   5
   6   0  -7-90.6305 81.4359  13
   6   0  -7-0.71595 46.7073   5
   6   0  -6 23468.5 518.201   5
   6   0  -6 22274.7 1016.97  13
   6   0  -5-42.6527 69.1521  13
   6   0  -5-15.3530 35.4178   5
   6   0  -4 14989.2 760.596  13
   6   0  -3 25.8375 69.5764  13
   6   0  -2 120314. 2018.40   2
   6   0  -2 122434. 1957.14  13
   6   0  -1-64.3478 77.2321   2
   6   0   0 20331.6 834.086   2
   6   0   1-8.37856 70.6976   2
   6   0   2 1291.78 218.112   2
   6   0   3-250.256 107.088   2
   6   0   4 5098.11 250.256   5
   6   0   4 5328.42 456.431   2
   6   0   5 86.8141 83.0823   2
   6   0   5 21.2899 41.7457  10
   6   0   6 51769.7 893.024  10
   6   0   7 21.1581 39.9411  10
   6   0   8 38.1006 40.4053  10
   6   0   9 78.0343 39.1150  10
   6   0  10 3918.85 161.950  10
   6  -1 -13 1875.88 90.9258   5
   6   1 -12 2455.80 121.925   5
   6  -1 -12 2620.07 145.669   5
   6  -1 -11 1785.27 139.690   5
   6   1 -11 1826.35 132.236   5
   6   1 -10 101.372 57.7201   5
   6  -1 -10 28.9949 49.2587   5
   6  -1  -9 9175.93 334.547   5
   6   1  -9 8905.39 335.406   5
   6  -1  -8 9651.53 337.756   5
   6   1  -8 9216.75 343.367   5
   6  -1  -7 1045.18 115.517   5
   6   1  -7 602.067 168.338  13
   6  -1  -7 922.995 220.150  13
   6   1  -7 1025.15 118.969   5
   6  -1  -6 22797.2 493.365   5
   6  -1  -6 22319.1 438.884   9
   6   1  -6 21533.6 981.632  13
   6   1  -6 22855.8 515.289   5
   6  -1  -6 20803.6 1011.15  13
   6   1  -5 226.296 109.055  13
   6  -1  -5 357.813 132.065  13
   6   1  -5 208.770 62.0922   5
   6  -1  -5 278.327 62.5632   5
   6  -1  -5 152.606 39.7001   9
   6   1  -4 926.218 190.801  13
   6  -1  -4 901.719 205.878  13
   6  -1  -3 1326.80 231.678  13
   6   1  -2 5604.34 427.284   2
   6  -1  -2 6129.04 455.638  13
   6   1  -1 14083.8 677.860   2
   6  -1  -1 13723.6 657.652  13
   6  -1   0 33252.6 1082.41   2
   6  -1   0 34530.9 1010.22  13
   6   1   0 33848.4 1061.77   2
   6  -1   1 6863.68 493.040   2
   6   1   1 6728.28 478.492   2
   6  -1   1 6453.35 424.514  13
   6  -1   2 34634.1 1122.76   2
   6   1   2 33298.9 1095.59   2
   6  -1   2 34456.4 957.358  13
   6   1   3 4.94268 34.5412   5
   6  -1   3 10.8797 27.0584  11
   6  -1   3-79.1418 76.8489   2
   6  -1   4 8503.13 583.210   2
   6  -1   4 9246.98 315.557  11
   6   1   4 9266.08 349.086   5
   6  -1   5 1310.19 253.658   2
   6   1   5 1674.21 165.923  10
   6  -1   5 1860.71 167.181  10
   6   1   6 3274.79 232.616  10
   6  -1   6 3547.28 227.502  10
   6  -1   7 208.689 61.5813  10
   6   1   7 205.528 68.1414  10
   6  -1   8 9441.18 331.611  10
   6   1   8 9728.40 363.823  10
   6  -1   9 56.6810 28.2419  10
   6   1   9 158.671 51.1807  10
   6   1  10 6260.98 217.080  10
   6  -2 -13 81.4206 25.1947   5
   6  -2 -12 1549.29 113.157   5
   6   2 -11 114.352 37.4694   5
   6  -2 -11 49.0471 39.9690   5
   6  -2 -10 7433.21 290.749   5
   6   2 -10 7100.31 261.186   5
   6  -2  -9 1908.29 153.603   5
   6   2  -9 1673.73 140.909   5
   6  -2  -8 12923.5 382.857   5
   6   2  -8 12782.4 388.083   5
   6  -2  -7 7819.93 293.483   5
   6  -2  -7 8103.91 277.959   9
   6   2  -7 7991.55 306.953   5
   6  -2  -7 7365.82 630.561  13
   6  -2  -6 16901.2 418.620   5
   6  -2  -6 16405.9 401.103   9
   6   2  -6 16066.5 421.885   5
   6   2  -6 15733.7 816.619  13
   6  -2  -5-40.7950 68.2728  13
   6   2  -5 65.5542 38.4399   5
   6  -2  -5 26.0936 38.0104   5
   6  -2  -5 45.0667 28.7912   9
   6  -2  -4 11473.4 329.497   9
   6   2  -4 11752.9 332.679   5
   6  -2  -3 2008.28 293.392  13
   6   2  -3 2151.30 255.995   2
   6  -2  -2 257.291 111.254  13
   6   2  -2 280.010 101.826   2
   6   2  -1 10650.8 589.533   2
   6  -2  -1 11206.8 622.578  13
   6   2   0 7812.78 510.742   2
   6  -2   0 8075.14 512.444  13
   6  -2   1 6630.52 451.792  13
   6  -2   2 18857.4 840.432   2
   6   2   2 19059.6 463.271   5
   6  -2   3 12275.6 352.274  11
   6  -2   3 12480.9 686.260   2
   6   2   3 12286.8 396.328   5
   6   2   4 157.718 57.6226   5
   6  -2   4 128.276 53.6375  11
   6  -2   4-28.5930 55.9912   2
   6  -2   5 4416.47 219.788  12
   6  -2   5 4252.57 229.782  11
   6   2   5 4685.21 275.655  10
   6  -2   5 4476.06 247.034  10
   6  -2   6 21454.6 485.210  12
   6   2   6 20543.3 575.007  10
   6  -2   6 21132.6 525.789  10
   6  -2   7 26423.6 526.099  12
   6   2   7 24992.3 614.536  10
   6  -2   8 1880.27 133.300  12
   6   2   8 2139.89 173.559  10
   6   2   9 1438.75 129.203  10
   6   2  10 1276.21 100.657  10
   6  -3 -12 4849.62 184.255   5
   6  -3 -11 2724.84 159.780   5
   6  -3 -10 266.194 65.2585   5
   6  -3  -9 4648.75 227.120   5
   6   3  -9 4318.80 202.625   5
   6  -3  -8 3288.93 193.690   5
   6  -3  -8 3099.13 174.060   9
   6   3  -8 2902.60 175.705   5
   6  -3  -7 32024.7 583.747   5
   6  -3  -7 31686.8 582.185   9
   6   3  -7 32050.2 577.427   5
   6  -3  -6 22955.0 481.839   5
   6  -3  -6 22363.9 496.327   9
   6   3  -6 23665.6 493.951   5
   6   3  -6 24102.7 998.116  13
   6  -3  -5 94.7125 86.8514  13
   6   3  -5 76.9672 42.1010   5
   6  -3  -5 16.2345 34.5884   5
   6  -3  -5 9.61643 29.4315   9
   6   3  -5-52.2739 51.8935  13
   6  -3  -4 2001.65 141.907   5
   6  -3  -4 1947.82 144.992   9
   6   3  -4 2127.24 147.059   5
   6  -3  -3 3536.80 188.785   9
   6   3  -3 3573.78 185.855   5
   6  -3  -3 3016.04 374.547  13
   6   3  -2 33062.3 1017.13   2
   6  -3  -2 33376.5 565.138   9
   6  -3  -2 30976.5 1139.48  13
   6   3  -1 22790.5 856.667   2
   6  -3  -1 22988.3 951.393  13
   6   3   0 31259.0 577.233   5
   6  -3   0 31637.7 1080.23  13
   6  -3   1 4325.54 202.571  11
   6   3   1 4478.85 227.599   5
   6   3   2 51.9546 44.2377   5
   6  -3   2 95.2019 37.9962  11
   6  -3   2 42.7479 29.7748   9
   6   3   3 696.985 103.470   5
   6  -3   3 766.456 93.9711  11
   6  -3   4 8216.27 311.077  11
   6   3   4 8593.98 363.809   5
   6   3   4 8877.90 375.392  10
   6  -3   5 2156.39 161.469  12
   6  -3   5 2042.31 162.582  11
   6   3   5 2171.83 190.914  10
   6  -3   6 22155.6 511.347  12
   6   3   6 20884.0 576.064  10
   6  -3   7 18466.9 450.378  12
   6   3   7 18086.3 519.698  10
   6  -3   8 7410.93 266.610  12
   6   3   8 7804.09 320.174  10
   6  -3   9 4639.51 180.851  12
   6   3   9 5200.94 229.896  10
   6   3  10 2432.14 130.783  10
   6  -4 -12 2821.00 126.697   5
   6  -4 -11 1020.24 94.2676   5
   6  -4 -10 2631.96 159.837   5
   6  -4  -9 1668.17 135.347   5
   6  -4  -9 1355.24 107.404   9
   6  -4  -8 237.663 61.7189   5
   6  -4  -8 307.640 65.5557   9
   6   4  -7 36.4554 35.5430   5
   6  -4  -7 33.4810 36.9716   5
   6  -4  -7 133.084 50.2654   9
   6  -4  -6 1023.70 104.667   5
   6  -4  -6 945.360 108.897   9
   6   4  -6 1131.04 109.417   5
   6  -4  -5 19703.8 1046.40  13
   6  -4  -5 20770.5 454.964   5
   6  -4  -5 20883.7 486.938   9
   6   4  -5 20728.8 459.146   5
   6   4  -4 3995.11 202.006   5
   6  -4  -4 4218.30 217.455   9
   6  -4  -4 3999.41 216.778   8
   6  -4  -4 3532.03 439.632  13
   6  -4  -3 51.4069 72.2239  13
   6   4  -3 21.5779 37.1297   5
   6  -4  -3 10.0659 41.9142   9
   6  -4  -3 66.1379 37.6999   8
   6   4  -2 4538.69 222.452   5
   6  -4  -2 4508.16 219.813   9
   6  -4  -2 4294.99 214.887   8
   6  -4  -2 3882.99 437.019  13
   6   4  -1 14230.6 399.401   5
   6  -4  -1 14166.8 375.992   9
   6   4  -1 13461.4 673.644   2
   6  -4  -1 12807.1 752.795  13
   6  -4   0 39852.7 643.841  11
   6   4   0 39632.7 687.372   5
   6  -4   0 40095.5 609.757   9
   6  -4   0 38526.6 1249.79  13
   6  -4   1 13769.1 381.344  11
   6   4   1 13271.2 414.387   5
   6  -4   1 13650.5 338.110   9
   6  -4   2 65222.1 849.925  11
   6   4   2 65077.2 960.349   5
   6  -4   3 9684.90 335.031  11
   6   4   3 9561.27 384.421   5
   6   4   3 9268.23 373.771  10
   6  -4   4 4391.73 232.218  11
   6   4   4 4992.13 290.239   5
   6   4   4 4535.41 268.458  10
   6  -4   5 36.9850 40.9246  12
   6  -4   5 39.0659 40.2115  11
   6   4   5 33.3533 46.1761  10
   6  -4   6 21436.6 512.418  12
   6   4   6 19689.9 540.430  10
   6  -4   7 29045.0 568.126  12
   6   4   7 28641.2 630.684  10
   6  -4   8 2292.69 149.081  12
   6   4   8 2528.82 173.402  10
   6  -4   9 840.118 78.0702  12
   6   4   9 1074.75 101.374  10
   6   4  10-12.5925 22.6764  10
   6  -5 -11 1157.91 87.5903   5
   6  -5 -10 3056.95 158.999   5
   6  -5  -9 45.9150 34.1283   5
   6  -5  -9 55.8916 32.9265   9
   6  -5  -8 1358.20 118.883   5
   6  -5  -8 1347.98 122.458   9
   6  -5  -7 25143.1 497.900   5
   6  -5  -7 25999.0 547.861   9
   6  -5  -6 3115.12 174.894   5
   6  -5  -6 3260.29 199.774   9
   6  -5  -5 1129.16 121.195   9
   6  -5  -5 944.896 114.323   8
   6  -5  -4 5575.08 573.550  13
   6   5  -4 6441.66 262.138   5
   6  -5  -4 6490.04 272.396   9
   6  -5  -4 6319.52 277.494   8
   6  -5  -3 363.157 69.8428   8
   6  -5  -3 382.104 155.197  13
   6   5  -3 592.879 88.5574   5
   6  -5  -3 498.680 79.2125   9
   6   5  -2 7991.72 304.527   5
   6  -5  -2 7626.33 293.994   9
   6  -5  -2 8219.27 300.852   8
   6   5  -1 10958.7 365.970   5
   6  -5  -1 10442.5 337.287   9
   6  -5  -1 10335.7 328.875   8
   6  -5   0 2390.01 169.701  11
   6   5   0 2444.33 182.302   5
   6  -5   0 2308.58 154.980   9
   6  -5   1 9807.85 337.104  11
   6   5   1 9974.37 376.117   5
   6  -5   1 9806.42 293.540   9
   6  -5   2 14061.8 412.002  11
   6   5   2 14032.2 462.270   5
   6   5   2 13403.0 424.124  10
   6  -5   3 29766.9 599.573  11
   6   5   3 30561.1 704.621   5
   6   5   3 28286.6 630.996  10
   6  -5   4 15462.0 436.589  11
   6   5   4 13845.1 444.935  10
   6  -5   5 2093.73 168.709  12
   6  -5   5 2131.11 165.905  11
   6   5   5 2006.02 168.301  10
   6  -5   6 3468.53 204.605  12
   6  -5   6 3339.95 199.799  11
   6   5   6 3255.06 211.454  10
   6  -5   7 9969.49 324.061  12
   6   5   7 9329.14 329.518  10
   6  -5   8 2694.94 153.252  12
   6   5   8 2851.75 165.355  10
   6  -5   9 2206.02 114.541  12
   6   5   9 2178.62 120.842  10
   6  -6 -10 29.8245 24.1068   5
   6  -6  -9 1826.93 116.553   9
   6  -6  -9 1712.77 112.642   5
   6  -6  -8 25.6515 25.6431   5
   6  -6  -8 28.8706 38.5837   9
   6  -6  -7 2017.09 153.023   9
   6  -6  -6 61.6931 46.3408   9
   6  -6  -5 1427.07 135.776   9
   6  -6  -5 1415.77 139.750   8
   6  -6  -4 35348.6 641.262   9
   6  -6  -4 34780.8 654.498   8
   6  -6  -3 77692.8 950.778   9
   6  -6  -3 78259.4 954.604   8
   6   6  -2 35219.8 651.727   5
   6  -6  -2 34073.6 628.003   9
   6  -6  -2 34267.0 618.005   8
   6   6  -1 55835.3 842.943   5
   6  -6  -1 54692.8 777.206   9
   6  -6  -1 54732.1 765.405   8
   6  -6   0 7693.50 312.793  11
   6   6   0 7183.68 316.894   5
   6  -6   0 7525.92 275.090   9
   6   6   1 121.299 64.4637   5
   6  -6   1 93.6857 50.6242  11
   6  -6   2 7215.07 297.656  11
   6   6   2 6802.43 325.929   5
   6  -6   3 193.542 64.2692  11
   6  -6   4 128.554 54.3769  11
   6   6   4 136.366 55.9990  10
   6  -6   5 5881.53 265.628  12
   6  -6   5 5676.03 256.397  11
   6   6   5 5113.00 242.762  10
   6  -6   6 205.261 59.4535  12
   6  -6   6 194.316 55.4172  11
   6   6   6 156.336 48.7955  10
   6  -6   7 8494.43 277.639  12
   6   6   7 7760.64 259.324  10
   6  -6   8 6680.51 217.826  12
   6   6   8 6195.33 196.329  10
   6  -6   9 277.042 42.9377  12
   6  -7  -9 98.1189 31.4935   9
   6  -7  -8 756.815 83.3683   9
   6  -7  -7 11119.4 330.338   9
   6  -7  -6 3225.43 187.907   9
   6  -7  -5 942.349 107.587   9
   6  -7  -5 905.863 113.403   8
   6  -7  -4-43.1273 50.1808   8
   6  -7  -4-17.5322 49.7861   9
   6  -7  -3 5367.85 249.924   9
   6  -7  -3 5425.64 251.372   8
   6  -7  -2 3653.77 204.010   9
   6  -7  -2 3768.43 205.962   8
   6  -7  -1 2248.40 174.320  11
   6  -7  -1 2189.46 153.690   9
   6  -7  -1 2200.90 154.594   8
   6  -7   0 1033.82 120.913  11
   6   7   0 890.510 114.963   5
   6  -7   0 1116.35 102.936   9
   6  -7   1 11065.2 366.188  11
   6  -7   2 11653.2 371.740  11
   6  -7   3 20418.0 481.847  11
   6  -7   4 580.558 87.1872  12
   6  -7   4 585.513 85.8587  11
   6  -7   5 6376.52 258.261  12
   6  -7   5 6348.57 253.028  11
   6  -7   6 437.885 68.5659  12
   6  -7   7-7.59092 29.4196  12
   6  -7   8-30.4274 27.6378  12
   6  -8  -8 287.284 45.6156   9
   6  -8  -7 146.502 40.6098   9
   6  -8  -6 548.783 77.2696   9
   6  -8  -5 1789.26 135.812   9
   6  -8  -4 110.757 46.0160   8
   6  -8  -4 70.6687 40.6182   9
   6  -8  -3 4493.31 214.480   9
   6  -8  -3 4702.40 222.809   8
   6  -8  -2 137.021 62.0059  11
   6  -8  -2 73.9056 37.6221   9
   6  -8  -2 60.6059 29.9920   8
   6  -8  -1 53.1757 49.9861  11
   6  -8  -1 21.8448 31.5192   9
   6  -8   0 1974.74 150.884  11
   6  -8   1 5370.89 242.884  11
   6  -8   2 712.565 90.5178  11
   6  -8   3 5768.39 240.108  12
   6  -8   3 5836.86 236.782  11
   6  -8   4 495.141 72.4976  12
   6  -8   4 441.172 67.1145  11
   6  -8   5 3411.21 164.172  12
   6  -8   5 3317.68 157.708  11
   6  -8   6 73.0226 24.6482  12
   6  -8   7 565.491 51.0276  12
   6  -9  -7 275.639 38.2989  11
   6  -9  -7 319.693 43.3937   9
   6  -9  -6 118.983 33.3615   9
   6  -9  -5 2583.38 135.308   9
   6  -9  -4 3257.38 167.164  11
   6  -9  -4 3137.08 153.480   9
   6  -9  -3 5239.55 217.270  11
   6  -9  -3 4991.65 192.244   9
   6  -9  -2 333.631 63.4997  11
   6  -9  -2 377.094 54.7097   9
   6  -9  -1 4867.57 209.926  11
   6  -9   0 457.645 69.9453  11
   6  -9   1 2242.66 137.076  12
   6  -9   1 2100.64 135.522  11
   6  -9   2 102.827 32.3597  12
   6  -9   2 120.992 40.0887  11
  -6  -9  -3 8038.06 236.426   8
   6  -9   3 8357.92 241.803  12
   6  -9   3 8562.34 243.172  11
   6  -9   4 620.997 61.8921  12
   6  -9   4 710.786 66.8640  11
  -6  -9  -4 628.743 56.1906   8
   6  -9   5 4466.23 143.636  12
   6 -10  -5 676.025 54.9272  11
   6 -10  -4 139.920 34.2256  11
   6 -10  -4 178.428 27.9059   9
   6 -10  -3 510.084 57.2898  11
   6 -10  -3 425.179 40.2452   9
   6 -10  -2 2.07201 25.0149  11
   6 -10  -1 177.434 38.1480  11
   6 -10   0-15.9946 22.4355  11
  -6 -10  -1 310.999 49.2935   8
   6 -10   1 302.824 44.4017  11
  -6 -10  -2 1804.43 96.3666   8
   6 -10   2 2006.29 98.1184  11
   7   0 -12 5626.65 171.855   5
   7   0 -11-21.7119 30.6936   5
   7   0 -10 5049.76 233.940   5
   7   0  -9-62.4018 65.2568   5
   7   0  -8 2398.25 182.476   5
   7   0  -7-12.4191 52.7535   5
   7   0  -6 3371.61 174.985   9
   7   0  -6 3081.25 198.867   5
   7   0  -6 3261.53 416.709  13
   7   0  -5 4.07776 41.9261   5
   7   0  -5-19.2014 28.4902   9
   7   0  -4 8122.26 605.137  13
   7   0  -4 8075.83 274.789   9
   7   0  -4 8147.13 297.942   5
   7   0  -3-1.03601 37.7496   5
   7   0  -3-29.8192 34.4251   9
   7   0  -2 32517.0 550.893   9
   7   0  -2 32107.6 560.425   5
   7   0  -2 32091.9 1123.72  13
   7   0  -1-159.369 86.4492  13
   7   0  -1-12.1575 37.4896   5
   7   0  -1 43.4822 112.770   2
   7   0  -1-5.58819 31.9180   9
   7   0   0 11203.8 686.722   2
   7   0   0 11496.3 334.483   5
   7   0   0 11582.3 633.402  13
   7   0   1-33.1416 60.9698  13
   7   0   1 38.0798 31.9721   5
   7   0   2 33157.6 1219.88   2
   7   0   2 30735.4 579.304   5
   7   0   3 49.5084 44.6311   5
   7   0   3-61.5771 81.6291   2
   7   0   4 13787.3 414.893   5
   7   0   5-21.5003 40.8125  10
   7   0   6 1526.80 152.719  10
   7   0   7-1.47857 40.1520  10
   7   0   8 4891.10 221.641  10
   7   0   9 8.87243 25.5590  10
   7   1 -12 4248.68 136.659   5
   7  -1 -12 4589.27 160.452   5
   7   1 -11 230.434 48.2073   5
   7  -1 -11 242.127 58.4484   5
   7   1 -10 540.465 79.7590   5
   7  -1 -10 641.109 94.7105   5
   7   1  -9 5622.52 253.538   5
   7  -1  -9 5600.01 267.751   5
   7   1  -8 12909.7 399.903   5
   7  -1  -8 13073.1 416.047   5
   7  -1  -7 8505.85 275.744   9
   7   1  -7 8443.32 328.296   5
   7  -1  -7 8724.67 341.125   5
   7  -1  -6 27010.3 501.338   9
   7   1  -6 28081.7 578.323   5
   7  -1  -6 26951.9 587.057   5
   7   1  -6 28446.0 1182.72  13
   7  -1  -6 27674.2 1240.77  13
   7  -1  -5 2050.42 329.423  13
   7   1  -5 2496.89 345.290  13
   7  -1  -5 2331.91 150.865   9
   7   1  -5 2079.74 158.131   5
   7  -1  -5 2346.29 171.871   5
   7  -1  -4 4526.19 208.425   9
   7   1  -4 4240.94 217.807   5
   7  -1  -4 4650.32 228.795   5
   7   1  -4 4639.35 450.157  13
   7  -1  -4 4179.05 436.910  13
   7   1  -3 112.362 81.1606  13
   7  -1  -3 181.905 104.293  13
   7   1  -3 41.1021 39.4296   5
   7  -1  -3 23.7683 38.6616   5
   7  -1  -3 56.0988 37.4399   9
   7   1  -2 15616.3 785.053   2
   7  -1  -2 15898.9 389.512   9
   7   1  -2 16053.2 401.502   5
   7  -1  -2 15867.5 390.792   5
   7   1  -2 15948.4 792.734  13
   7  -1  -2 15290.1 787.228  13
   7  -1  -1 204.718 95.1625  13
   7   1  -1 183.854 57.8103   5
   7  -1  -1 136.468 42.8924   5
   7   1  -1 241.717 107.935   2
   7  -1  -1 216.650 48.1780   9
   7   1   0 34127.8 1203.67   2
   7  -1   0 31756.2 549.160   9
   7   1   0 32428.3 579.306   5
   7  -1   0 31545.5 536.761   5
   7  -1   0 32407.6 1073.91  13
   7  -1   1 1491.73 225.308  13
   7   1   1 1518.94 261.987   2
   7  -1   1 1569.88 261.283   2
   7   1   1 1489.63 130.050   5
   7  -1   1 1416.03 117.494   5
   7   1   2 79.6464 53.2506   5
   7  -1   2 149.716 51.0291  11
   7   1   2-59.0932 76.8572   2
   7  -1   2-52.8396 75.9272   2
   7  -1   3 5313.22 491.598   2
   7   1   3 5977.36 278.263   5
   7   1   3 6306.17 537.103   2
   7   1   4 15219.2 456.713   5
   7   1   5 3243.19 227.205  10
   7  -1   5 3119.49 212.895  10
   7   1   6 5072.12 275.858  10
   7  -1   6 5180.13 264.592  10
   7  -1   7 4135.17 216.145  10
   7   1   7 4528.24 243.255  10
   7  -1   8 385.204 60.0047  10
   7   1   8 382.338 71.4752  10
   7   1   9-58.5715 30.0482  10
   7  -2 -12 1912.93 103.764   5
   7   2 -11 19.3317 26.1906   5
   7  -2 -11 17.2519 38.1845   5
   7   2 -10 5431.85 212.648   5
   7  -2 -10 5929.07 254.424   5
   7   2  -9 1897.50 141.899   5
   7  -2  -9 2004.76 162.006   5
   7   2  -8 571.262 86.3281   5
   7  -2  -8 501.205 94.9987   5
   7  -2  -7 17432.1 405.771   9
   7   2  -7 17037.3 439.722   5
   7  -2  -7 16591.6 460.070   5
   7  -2  -6 3855.08 197.209   9
   7   2  -6 3940.59 215.873   5
   7  -2  -6 3785.95 222.197   5
   7  -2  -5 7520.84 278.043   9
   7   2  -5 7266.40 286.919   5
   7   2  -5 7546.74 593.883  13
   7  -2  -5 7250.54 296.049   5
   7  -2  -5 7753.98 655.710  13
   7  -2  -4 5972.82 248.524   9
   7   2  -4 6137.49 261.276   5
   7  -2  -4 5657.89 252.802   5
   7   2  -4 6108.14 511.608  13
   7  -2  -4 5910.93 552.943  13
   7  -2  -3 20521.7 450.757   9
   7   2  -3 20146.9 461.846   5
   7  -2  -3 20341.2 450.635   5
   7  -2  -3 20310.3 968.023  13
   7   2  -2 18305.9 841.918   2
   7  -2  -2 18292.6 422.126   9
   7   2  -2 18961.4 446.591   5
   7  -2  -2 18484.9 415.132   5
   7  -2  -2 19332.0 913.977  13
   7   2  -1 3394.74 375.230   2
   7  -2  -1 3454.75 184.839   9
   7   2  -1 3422.64 195.038   5
   7  -2  -1 3060.54 163.959   5
   7  -2  -1 3238.88 362.599  13
   7   2   0 8661.08 606.174   2
   7  -2   0 8707.21 290.155   9
   7   2   0 8870.32 316.209   5
   7  -2   0 8666.78 575.917  13
   7  -2   1 5217.91 223.381  11
   7   2   1 5517.59 256.847   5
   7  -2   1 5076.01 222.034   9
   7   2   1 5315.72 485.050   2
   7  -2   2 68342.9 837.710  11
   7   2   2 68370.9 933.080   5
   7  -2   3 2117.23 160.800  11
   7   2   3 2314.61 339.436   2
   7   2   3 2421.86 186.715   5
   7  -2   4 1258.99 123.027  11
   7   2   4 1308.82 145.129   5
   7   2   4 1327.14 150.313  10
   7  -2   5 4214.82 206.661  12
   7   2   5 4622.27 271.077  10
   7  -2   5 4423.80 240.091  10
   7  -2   6 14142.8 400.640  10
   7   2   6 14912.4 465.383  10
   7   2   7 20151.0 504.685  10
   7   2   8 1631.27 133.812  10
   7   2   9 379.679 56.6223  10
   7   2  10 493.836 46.3365  10
   7  -3 -12 3252.53 121.797   5
   7  -3 -11 20.4032 30.3245   5
   7   3 -10 2627.93 133.189   5
   7  -3 -10 3181.97 179.405   5
   7   3  -9 2235.23 140.901   5
   7  -3  -9 2240.82 161.798   5
   7  -3  -8 4682.70 201.287   9
   7   3  -8 4835.54 221.531   5
   7  -3  -8 4361.46 228.926   5
   7  -3  -7 2189.55 150.610   9
   7   3  -7 2076.54 153.772   5
   7  -3  -7 2159.28 164.591   5
   7  -3  -6 10533.4 338.376   9
   7   3  -6 10345.8 339.638   5
   7  -3  -6 10146.9 350.535   5
   7  -3  -5 4532.11 228.285   9
   7   3  -5 4638.27 228.806   5
   7   3  -5 3877.56 413.592  13
   7  -3  -5 4751.87 237.406   5
   7  -3  -4 1677.19 139.575   9
   7   3  -4 1604.88 137.393   5
   7  -3  -4 1838.92 142.137   5
   7  -3  -3 57.9711 81.7536  13
   7   3  -3 198.082 65.2698   5
   7  -3  -3 185.513 56.1579   5
   7  -3  -3 328.522 65.2811   9
   7  -3  -2 886.052 204.298  13
   7   3  -2 750.467 173.417   2
   7  -3  -2 881.902 100.949   9
   7   3  -2 768.056 101.509   5
   7   3  -1 4957.92 439.509   2
   7  -3  -1 4941.71 217.958  11
   7   3  -1 4691.88 236.330   5
   7  -3  -1 4807.79 222.789   9
   7  -3  -1 5190.29 480.559  13
   7  -3   0 16185.0 404.448  11
   7   3   0 16298.9 446.238   5
   7  -3   0 15926.7 398.176   9
   7   3   0 16811.9 845.419   2
   7  -3   0 16089.5 815.245  13
   7  -3   1 11223.9 342.643  11
   7   3   1 11075.3 378.134   5
   7  -3   1 10869.9 322.519   9
   7   3   1 11583.5 714.665   2
   7   3   2 244.316 76.3216   5
   7  -3   2 186.618 58.1776  11
   7   3   2 108.135 92.3653   2
   7  -3   3 53423.9 788.866  11
   7   3   3 54858.1 892.795   5
   7  -3   4 15828.4 443.471  11
   7   3   4 16873.9 509.776   5
   7   3   4 16702.0 511.668  10
   7  -3   5 36.0705 30.4447  12
   7   3   5 28.8726 57.9299  10
   7  -3   6 1880.04 136.834  12
   7   3   6 2107.86 173.962  10
   7  -3   7 288.310 53.8834  12
   7   3   7 323.771 72.9082  10
   7   3   8 1202.12 110.413  10
   7   3   9 6679.56 211.913  10
   7  -4 -11 1354.54 91.7634   5
   7  -4 -10 830.997 87.1308   5
   7  -4  -9 1989.25 116.043   9
   7  -4  -9 1948.04 141.492   5
   7  -4  -8 19282.1 414.204   9
   7   4  -8 19949.0 413.583   5
   7  -4  -8 18638.4 447.842   5
   7  -4  -7 6800.12 269.109   9
   7   4  -7 6600.18 254.930   5
   7  -4  -7 6015.07 259.500   5
   7  -4  -6 668.606 93.0460   9
   7   4  -6 649.210 89.0136   5
   7  -4  -6 704.706 96.7815   5
   7  -4  -5 3393.72 201.856   9
   7   4  -5 3441.55 194.530   5
   7  -4  -5 3513.86 196.892   5
   7   4  -4 14418.7 405.146   5
   7  -4  -4 14226.0 410.446   9
   7   4  -3 16558.8 438.008   5
   7  -4  -3 16683.1 435.381   9
   7  -4  -3 16170.5 952.856  13
   7  -4  -2 25577.3 518.936  11
   7   4  -2 25436.0 554.867   5
   7  -4  -2 25769.5 531.046   9
   7  -4  -2 26773.5 1194.13  13
   7  -4  -1 3290.50 192.390  11
   7   4  -1 3167.60 203.425   5
   7  -4  -1 3319.82 187.726   9
   7  -4  -1 3781.95 426.375  13
   7   4  -1 3049.11 352.014   2
   7  -4   0 4207.12 218.234  11
   7   4   0 4197.51 236.154   5
   7  -4   0 4135.01 204.770   9
   7   4   0 3836.32 395.294   2
   7  -4   1 4422.40 224.604  11
   7   4   1 4735.21 262.403   5
   7  -4   1 4364.07 205.267   9
   7  -4   2 9075.22 328.220  11
   7   4   2 9010.14 368.865   5
   7  -4   3 14443.4 419.177  11
   7   4   3 15218.8 484.306   5
   7   4   3 15307.0 479.607  10
   7  -4   4 6462.43 284.732  11
   7   4   4 6764.97 318.529  10
   7  -4   5 7158.20 281.464  12
   7  -4   5 7512.83 299.614  11
   7   4   5 7300.89 321.114  10
   7  -4   6-20.7745 36.8964  12
   7   4   6 25.8193 43.8796  10
   7  -4   7 5337.19 209.517  12
   7   4   7 5828.88 251.756  10
   7  -4   8 3952.10 156.397  12
   7   4   8 4480.14 193.667  10
   7   4   9 542.170 56.7891  10
   7  -5 -10 1719.89 102.349   5
   7  -5  -9 3301.32 143.454   9
   7  -5  -9 3349.19 160.869   5
   7  -5  -8 1407.29 112.673   9
   7  -5  -8 1412.43 114.903   5
   7  -5  -7 14083.4 382.035   9
   7  -5  -7 13871.7 358.598   5
   7  -5  -6 826.605 104.111   9
   7   5  -5 46.6797 42.7175   5
   7  -5  -5 70.7220 47.9374   9
   7   5  -4 741.920 98.2482   5
   7  -5  -4 662.975 96.5592   9
   7   5  -3 25541.8 549.820   5
   7  -5  -3 24689.0 536.566   9
   7  -5  -2 3191.98 192.774  11
   7   5  -2 3307.99 203.172   5
   7  -5  -2 3043.40 187.602   9
   7   5  -1 558.190 94.0726   5
   7  -5  -1 593.465 89.0416  11
   7  -5  -1 563.884 83.5455   9
   7  -5   0 1746.06 146.113  11
   7   5   0 1639.49 152.439   5
   7  -5   0 1636.72 129.745   9
   7   5   1 607.929 104.451   5
   7  -5   1 749.691 101.926  11
   7   5   1 817.028 109.239  10
   7  -5   1 778.286 88.7566   9
   7   5   2 60.3679 53.4157   5
   7  -5   2 21.9047 37.0915  11
   7   5   2 150.758 63.5333  10
   7   5   3 761.800 120.258   5
   7  -5   3 879.377 111.891  11
   7   5   3 848.196 116.304  10
   7  -5   4 2823.72 185.562  11
   7   5   4 2618.32 186.405  10
   7  -5   5 2320.23 160.216  12
   7  -5   5 2496.26 169.441  11
   7   5   5 2396.77 171.443  10
   7  -5   6 4361.65 202.704  12
   7   5   6 4126.36 209.719  10
   7  -5   7 3481.80 162.484  12
   7   5   7 3435.43 172.540  10
   7  -5   8 413.491 49.2050  12
   7   5   8 456.852 56.1233  10
   7  -6  -9 7067.31 189.002   9
   7  -6  -8 820.116 82.7743   9
   7  -6  -7 565.194 79.3684   9
   7  -6  -6 1250.31 119.681   9
   7  -6  -5-27.5054 47.5744   9
   7  -6  -4 1032.09 114.571   9
   7  -6  -3 16595.8 437.587  11
   7   6  -3 17326.2 442.297   5
   7  -6  -3 16718.8 435.110   9
   7  -6  -2 9946.09 344.659  11
   7   6  -2 10140.5 352.480   5
   7  -6  -2 10167.2 333.609   9
   7   6  -1 206.987 67.7935   5
   7  -6  -1 181.854 56.5805  11
   7  -6  -1 221.239 55.3557   9
   7  -6   0 1560.73 141.250  11
   7   6   0 1630.64 154.438   5
   7  -6   0 1644.63 125.842   9
   7  -6   1 10666.6 361.379  11
   7   6   1 10462.1 389.040   5
   7  -6   2 1085.96 119.958  11
   7   6   2 1047.34 130.515   5
   7  -6   3 5549.59 254.628  11
   7  -6   4 2796.42 174.021  12
   7  -6   4 3072.23 185.597  11
   7   6   4 2677.16 164.949  10
   7  -6   5 947.448 99.3727  12
   7  -6   5 1004.88 103.681  11
   7   6   5 936.735 95.5230  10
   7  -6   6 393.140 61.5569  12
   7   6   6 370.114 58.1648  10
   7  -6   7 1319.85 91.8054  12
   7   6   7 1241.64 82.2474  10
   7  -7  -8 41.5375 27.7210   9
   7  -7  -7 2688.60 146.446   9
   7  -7  -6 997.347 99.8651   9
   7  -7  -5 2731.64 164.774   9
   7  -7  -4 1106.89 109.275   9
   7  -7  -3 233.795 61.4917  11
   7  -7  -3 339.419 69.3511   9
   7  -7  -2 103.184 45.9348  11
   7  -7  -2 147.568 51.5508   9
   7  -7  -1 8781.83 315.215  11
   7   7  -1 8215.12 306.638   5
   7  -7  -1 8419.71 271.445   9
   7  -7   0 13.0954 41.7820  11
   7   7   0-47.9499 49.4969   5
   7  -7   0 37.5057 27.7056   9
   7  -7   1 5880.63 257.398  11
   7  -7   2-4.70173 38.1611  11
   7  -7   3 1494.63 126.502  11
   7  -7   4 261.573 53.8315  12
   7  -7   4 291.495 60.0310  11
   7  -7   5 6920.32 229.138  12
   7  -7   6 3869.61 152.864  12
   7  -7   7-22.5820 22.4918  12
   7  -8  -7 1355.47 77.5140  11
   7  -8  -7 1601.57 92.7069   9
   7  -8  -6 1352.79 93.2677  11
   7  -8  -6 1430.70 100.332   9
   7  -8  -5 179.842 47.1085  11
   7  -8  -5 209.119 47.4789   9
   7  -8  -4 550.241 73.8710  11
   7  -8  -4 517.424 68.5313   9
   7  -8  -3 22050.0 445.098  11
   7  -8  -3 21725.2 412.625   9
   7  -8  -2 908.422 97.1562  11
   7  -8  -2 969.875 87.5720   9
   7  -8  -1 6.09498 34.5631  11
   7  -8  -1 33.7910 24.5042   9
   7  -8   0 3424.04 182.105  11
   7  -8   1 2249.47 144.689  11
   7  -8   2 131.939 42.5006  12
   7  -8   2 141.993 45.8680  11
   7  -8   3 8493.38 252.245  12
   7  -8   3 8769.11 261.035  11
   7  -8   4 2290.81 122.180  12
   7  -8   4 2324.17 125.130  11
   7  -8   5 58.5562 23.3272  12
   7  -9  -6-0.52724 13.5699   9
   7  -9  -5 1828.79 93.7208  11
   7  -9  -5 1882.13 92.7325   9
   7  -9  -4 668.073 65.1932  11
   7  -9  -4 685.259 59.6933   9
   7  -9  -3 1609.78 103.797  11
   7  -9  -3 1567.04 88.1862   9
   7  -9  -2 64.3276 30.2912  11
   7  -9  -2 4.65989 17.3227   9
   7  -9  -1 2317.54 128.826  11
   7  -9   0 984.031 80.2195  12
   7  -9   0 1002.65 85.4022  11
   7  -9   1 6165.32 191.270  12
   7  -9   1 6372.04 202.583  11
   7  -9   2 1301.48 85.1962  12
   7  -9   2 1389.45 92.0926  11
   7  -9   3 3216.99 120.563  12
   7  -9   3 3231.77 125.783  11
   8   0 -11-41.4204 33.2150   5
   8   0 -10 431.874 68.5098   5
   8   0  -9 21.4971 45.4042   5
   8   0  -8 34032.1 614.347   5
   8   0  -7 8.25409 49.8289   5
   8   0  -6 147.963 65.4975   5
   8   0  -5-9.39875 41.5375   5
   8   0  -4 9776.16 340.185   5
   8   0  -3 280.198 131.868  13
   8   0  -3-47.5556 43.5917   5
   8   0  -2 10178.7 336.963   5
   8   0  -2 11055.6 714.913  13
   8   0  -1-63.0800 83.1511  13
   8   0  -1 59.1795 44.7682   5
   8   0   0 6116.46 556.292   2
   8   0   0 6363.71 269.378   5
   8   0   0 6765.14 531.953  13
   8   0   1 51.3830 49.7427   5
   8   0   2 399.206 73.7430   5
   8   0   3 45.4541 38.7505   5
   8   0   4 1311.40 124.506   5
   8   0   5 8.06685 39.1753  10
   8   0   6 5501.23 251.498  10
   8   0   7 1.09680 30.7860  10
   8   0   8 11543.3 267.464  10
   8   1 -11 1519.31 91.2512   5
   8  -1 -11 1445.68 96.3812   5
   8   1 -10 586.062 72.4319   5
   8  -1 -10 574.564 75.3477   5
   8   1  -9 3638.84 188.099   5
   8  -1  -9 3568.93 190.946   5
   8   1  -8 15095.3 403.993   5
   8  -1  -8 14921.8 408.300   5
   8  -1  -7 2947.43 162.716   9
   8   1  -7 3070.20 191.946   5
   8  -1  -7 2982.54 189.862   5
   8  -1  -6 9419.79 304.411   9
   8   1  -6 9609.64 341.414   5
   8  -1  -6 9292.39 333.590   5
   8  -1  -5 2979.31 178.701   9
   8   1  -5 2969.22 192.007   5
   8  -1  -5 2750.53 182.304   5
   8  -1  -4 9643.84 323.714   9
   8   1  -4 9642.64 339.482   5
   8  -1  -4 9470.87 330.422   5
   8  -1  -3 4455.43 222.357   9
   8   1  -3 4479.23 232.566   5
   8  -1  -3 4438.24 223.234   5
   8   1  -3 4342.84 467.868  13
   8  -1  -3 4801.61 484.259  13
   8  -1  -2 7201.63 284.128   9
   8   1  -2 7553.79 298.254   5
   8  -1  -2 7655.53 288.208   5
   8   1  -2 7844.85 597.025  13
   8  -1  -2 7013.50 574.135  13
   8   1  -1 3656.90 425.450   2
   8   1  -1 3350.10 202.890   5
   8  -1  -1 3772.24 203.970   5
   8   1  -1 3181.77 377.077  13
   8  -1  -1 3194.03 366.542  13
   8   1   0 26829.9 1149.29   2
   8   1   0 24971.6 544.108   5
   8  -1   0 24863.6 509.968   5
   8   1   0 24981.8 1026.35  13
   8  -1   0 24539.0 1015.05  13
   8   1   1 617.158 96.2656   5
   8  -1   1 612.390 86.2656   5
   8   1   2 362.834 76.3075   5
   8   1   3 74.6202 51.2757   5
   8   1   4 1360.91 136.154   5
   8   1   4 1503.82 157.153  10
   8   1   5 647.583 101.926  10
   8  -1   5 651.583 96.4115  10
   8  -1   6 4144.01 209.192  10
   8   1   6 4341.22 229.692  10
   8  -1   7 3147.24 158.459  10
   8   1   7 3311.74 178.622  10
   8   1   8 839.001 78.5857  10
   8   2 -11 663.439 54.0732   5
   8  -2 -11 827.629 72.3515   5
   8   2 -10 2068.06 117.997   5
   8  -2 -10 2120.55 131.636   5
   8   2  -9 84.6672 42.1875   5
   8  -2  -9 222.801 61.2538   5
   8   2  -8 619.415 85.9007   5
   8  -2  -8 529.196 87.3319   5
   8  -2  -8 595.192 70.0742   9
   8  -2  -7 5643.29 228.000   9
   8   2  -7 5617.53 250.925   5
   8  -2  -7 5343.84 244.862   5
   8  -2  -6 1758.76 137.330   9
   8   2  -6 1855.78 152.341   5
   8  -2  -6 1746.47 145.757   5
   8  -2  -5 12362.1 364.702   9
   8   2  -5 12858.4 389.002   5
   8  -2  -5 12341.6 371.514   5
   8  -2  -4 2611.28 171.731   9
   8   2  -4 2701.99 183.396   5
   8  -2  -4 2839.21 179.049   5
   8  -2  -3 1221.42 121.048   9
   8   2  -3 1291.45 132.298   5
   8  -2  -3 1191.73 119.557   5
   8  -2  -2 49941.0 742.067   9
   8   2  -2 48622.8 770.726   5
   8  -2  -2 49484.4 707.422   5
   8  -2  -1 956.309 221.358  13
   8  -2  -1 1293.86 124.697   9
   8   2  -1 1051.89 121.047   5
   8  -2  -1 1129.18 108.542   5
   8   2   0 246.396 69.6663   5
   8  -2   0 235.420 59.9811   9
   8   2   1 19623.8 506.519   5
   8  -2   2 27083.6 534.824  11
   8   2   2 26922.1 605.047   5
   8   2   3 539.819 98.6557   5
   8   2   4 3630.57 225.416   5
   8   2   4 3780.25 237.901  10
   8  -2   4 3995.34 227.155  10
   8   2   5 3094.16 207.701  10
   8  -2   5 2758.74 175.110  10
   8  -2   6 698.354 79.2036  10
   8   2   6 871.071 107.751  10
   8   2   7 1079.45 104.619  10
   8   2   8 1668.85 107.962  10
   8  -3 -11 680.581 58.1279   5
   8   3 -10 5265.99 162.815   5
   8  -3 -10 5583.07 195.443   5
   8   3  -9 4409.11 178.613   5
   8  -3  -9 4751.01 201.518   5
   8  -3  -8 2376.71 135.754   9
   8   3  -8 2244.50 144.611   5
   8  -3  -8 2633.56 163.000   5
   8  -3  -7 1617.37 125.164   9
   8   3  -7 1628.87 132.343   5
   8  -3  -7 1791.08 138.859   5
   8  -3  -6 3396.30 189.004   9
   8   3  -6 3221.08 190.488   5
   8  -3  -6 3298.85 187.056   5
   8  -3  -5 4846.38 230.815   9
   8   3  -5 4962.48 239.568   5
   8  -3  -5 4889.94 225.877   5
   8  -3  -4 4425.14 221.435   9
   8   3  -4 4301.66 229.994   5
   8  -3  -4 4647.11 217.994   5
   8  -3  -3 960.806 110.748   9
   8   3  -3 1061.36 121.708   5
   8  -3  -3 1007.68 106.648   5
   8   3  -2 136.117 59.6847   5
   8  -3  -2 141.460 55.6584   9
   8   3  -1 88.9325 60.6413   5
   8  -3  -1 34.7272 38.2758   9
   8  -3   0 4819.09 220.234  11
   8   3   0 4932.22 256.761   5
   8  -3   0 4751.05 227.298   9
   8  -3   1 49033.6 718.023  11
   8   3   1 47525.0 811.918   5
   8  -3   2 21749.0 493.030  11
   8   3   2 21954.6 555.559   5
   8  -3   3 2180.14 158.471  11
   8   3   3 2067.95 179.555   5
   8   3   3 2256.78 190.910  10
   8  -3   4 3564.96 185.969  12
   8   3   4 3770.68 231.489  10
   8  -3   5 424.872 64.7921  12
   8   3   5 449.456 81.8161  10
   8   3   6 4994.57 233.261  10
   8   3   7 2408.93 145.403  10
   8   3   8 2275.08 117.258  10
   8  -4 -10 47.8633 24.1823   5
   8  -4  -9 25.7600 25.8011   5
   8   4  -8 13.1652 32.1039   5
   8  -4  -8 3.17879 30.4212   5
   8  -4  -8-14.3366 28.0994   9
   8  -4  -7 3198.35 171.542   9
   8   4  -7 3396.73 177.437   5
   8  -4  -7 3274.86 169.302   5
   8  -4  -6 1796.58 136.887   9
   8   4  -6 1786.79 138.752   5
   8  -4  -6 1784.78 128.235   5
   8   4  -5 78.9369 43.9526   5
   8  -4  -5 8.90877 30.3074   5
   8  -4  -5 1.47548 35.9305   9
   8   4  -4 0.46864 43.2668   5
   8  -4  -4 5.41135 39.2649   9
   8   4  -3 3891.40 220.098   5
   8  -4  -3 4029.83 213.008   9
   8   4  -2 5881.34 274.858   5
   8  -4  -2 5928.89 255.949   9
   8  -4  -1 3509.85 190.293  11
   8   4  -1 3352.67 212.963   5
   8  -4  -1 3301.02 191.481   9
   8  -4   0 4850.95 227.900  11
   8   4   0 4579.11 254.854   5
   8  -4   0 4774.93 224.870   9
   8  -4   1 3770.67 205.627  11
   8   4   1 3893.03 238.846   5
   8  -4   2 3675.97 206.433  11
   8   4   2 3950.51 242.043   5
   8   4   2 4113.10 242.415  10
   8  -4   3 1625.79 140.715  11
   8   4   3 1837.21 167.055   5
   8   4   3 1723.98 154.514  10
   8  -4   4 8484.22 286.524  12
   8   4   4 8433.89 326.374  10
   8  -4   5 6011.65 227.152  12
   8   4   5 6136.49 260.142  10
   8  -4   6 292.799 49.6692  12
   8   4   6 296.572 59.4533  10
   8  -4   7 10060.6 219.239  12
   8   4   7 11337.4 280.360  10
   8   4   8 1156.93 73.0265  10
   8  -5  -9 1222.72 73.5685   9
   8  -5  -9 1231.20 74.5926   5
   8  -5  -8 701.722 70.4735   9
   8  -5  -8 727.410 65.3863   5
   8  -5  -7 1815.11 124.071   9
   8   5  -6 1849.94 128.961   5
   8  -5  -6 2043.51 140.097   9
   8   5  -5 4107.54 202.753   5
   8  -5  -5 4011.26 202.309   9
   8   5  -4 2561.62 170.904   5
   8  -5  -4 2637.89 167.256   9
   8  -5  -3 8457.97 279.489  11
   8   5  -3 8726.70 317.393   5
   8  -5  -3 8571.76 298.739   9
   8   5  -2-6.42930 44.4195   5
   8  -5  -2-10.8098 34.3733  11
   8  -5  -2-24.8819 43.5254   9
   8   5  -1 39.0342 51.2231   5
   8  -5  -1 19.6420 31.8255  11
   8  -5  -1 36.6746 36.1210   9
   8  -5   0 1909.40 147.951  11
   8   5   0 1955.49 165.602   5
   8  -5   0 2221.82 149.626   9
   8  -5   1 19023.8 457.502  11
   8   5   1 18983.5 510.402   5
   8   5   1 19542.0 478.000  10
   8  -5   2 18618.7 452.925  11
   8   5   2 20097.5 528.042   5
   8   5   2 19051.1 469.994  10
   8  -5   3 132.325 53.1010  11
   8   5   3 61.1588 37.9715  10
   8  -5   4 6054.01 236.676  12
   8  -5   4 6429.44 254.112  11
   8   5   4 5990.31 245.879  10
   8  -5   5 157.307 44.0913  12
   8   5   5 138.459 47.6564  10
   8  -5   6 11412.3 263.817  12
   8   5   6 11740.5 282.748  10
   8   5   7 11514.1 233.438  10
   8  -6  -8 436.128 51.9549   9
   8  -6  -7 2954.38 143.806   9
   8  -6  -6 36.9386 35.1220   9
   8  -6  -5 161.806 50.8818   9
   8  -6  -4 1034.90 92.6921  11
   8   6  -4 1055.64 104.851   5
   8  -6  -4 1075.44 102.923   9
   8   6  -3 547.664 78.4262   5
   8  -6  -3 627.587 75.3606  11
   8  -6  -3 574.748 75.8315   9
   8   6  -2 12.8994 33.5984   5
   8  -6  -2 3.85229 30.3209  11
   8  -6  -2 6.69995 33.8797   9
   8  -6  -1 8005.54 283.490  11
   8   6  -1 7990.77 307.906   5
   8  -6  -1 8283.88 272.528   9
   8  -6   0 840.797 97.2180  11
   8   6   0 900.378 112.042   5
   8  -6   0 989.153 94.7163   9
   8   6   1 44.9634 46.8022   5
   8  -6   1 65.0220 36.6071  11
   8  -6   2 10.0768 42.7845  11
   8  -6   3 2809.81 166.357  11
   8  -6   4 3773.01 173.557  12
   8  -6   4 3986.89 184.347  11
   8  -6   5 3952.09 161.223  12
   8   6   5 3428.77 135.659  10
   8  -6   6 4992.96 155.248  12
   8  -7  -7 54.2219 26.2371   9
   8  -7  -6 1391.72 96.3447   9
   8  -7  -5 3671.07 146.212  11
   8  -7  -5 3831.95 165.814   9
   8  -7  -4 9351.71 253.971  11
   8  -7  -4 9704.73 269.714   9
   8  -7  -3 2636.09 144.998  11
   8  -7  -3 2592.78 142.929   9
   8  -7  -2 375.965 59.7032  11
   8  -7  -2 448.724 62.7364   9
   8  -7  -1 2155.69 139.648  11
   8   7  -1 2189.19 146.201   5
   8  -7  -1 2125.44 122.910   9
   8  -7   0-27.8323 37.9809  11
   8  -7   1 6921.54 246.957  11
   8  -7   2 1467.33 113.418  11
   8  -7   3 180.562 43.9753  12
   8  -7   3 221.135 50.8209  11
   8  -7   4 95.5417 33.1071  12
   8  -7   5 7827.66 189.680  12
   8  -8  -6 686.796 55.0676   9
   8  -8  -5 4804.92 139.032  11
   8  -8  -5 5208.88 160.326   9
   8  -8  -4 9437.07 221.050  11
   8  -8  -4 10015.8 230.301   9
   8  -8  -3 20351.7 349.652  11
   8  -8  -3 20099.1 329.232   9
   8  -8  -2 6644.00 209.630  11
   8  -8  -2 6248.50 178.155   9
   8  -8  -1 17.9430 24.9160  11
   8  -8   0 620.564 68.4723  11
   8  -8   1-21.0468 28.1305  12
   8  -8   1 9.16714 23.3311  11
   8  -8   2 6619.65 194.147  12
   8  -8   2 7033.92 206.724  11
   8  -8   3 7812.46 192.545  12
   8  -8   3 8394.43 204.826  11
   8  -9  -1 649.968 54.6991  11
   8  -9   0 164.328 29.2882  11
   9   0 -10 3.93011 24.2822   5
   9   0  -9 9.17988 37.3887   5
   9   0  -8 9815.82 299.338   5
   9   0  -7-10.9639 45.3518   5
   9   0  -6 19423.1 459.685   5
   9   0  -5-12.0987 45.3629   5
   9   0  -4 9025.14 325.396   5
   9   0  -3-17.4990 51.6631   5
   9   0  -2 3702.25 211.872   5
   9   0  -1-52.6979 50.3080   5
   9   0   0 15043.4 417.923   5
   9   0   1 485.273 81.8925   5
   9   0   2 8063.49 302.265   5
   9   0   3-2.12939 37.0435   5
   9   0   4 3651.00 210.965  10
   9   0   5 4.35426 34.4231  10
   9   0   6 6515.10 224.877  10
   9   0   7-20.4479 20.1192  10
   9   1 -10 116.421 35.2512   5
   9  -1 -10 179.847 41.5885   5
   9   1  -9 12765.1 306.426   5
   9  -1  -9 13058.5 310.806   5
   9   1  -8 5673.91 226.833   5
   9  -1  -8 5378.64 218.905   5
   9   1  -7 4777.62 222.320   5
   9  -1  -7 4642.23 213.981   5
   9   1  -6 116.091 59.2901   5
   9  -1  -6 125.593 49.6129   5
   9   1  -5 45.8623 51.2875   5
   9  -1  -5 13.7095 45.9604   5
   9   1  -4 6094.48 271.610   5
   9  -1  -4 5891.59 259.615   5
   9   1  -3 2310.19 173.483   5
   9  -1  -3 2088.92 157.658   5
   9   1  -2 3142.97 200.386   5
   9  -1  -2 2837.56 179.604   5
   9   1  -1 546.156 93.9662   5
   9  -1  -1 486.811 78.8821   5
   9   1   0 1609.54 144.800   5
   9  -1   0 1480.86 127.862   5
   9  -1   1 1811.31 138.424   5
   9   1   1 1564.01 144.196   5
   9   1   2 40728.7 703.848   5
   9   1   3 3493.71 203.560   5
   9   1   4 200.590 62.5212  10
   9  -1   4 370.598 70.6847  10
   9   1   5 693.941 89.1610  10
   9  -1   5 689.051 84.3554  10
   9  -1   6 4729.72 178.309  10
   9   1   6 5187.16 206.350  10
   9   1   7 969.457 76.3556  10
   9   2 -10 920.017 65.2311   5
   9  -2 -10 961.719 72.0411   5
   9   2  -9 2045.04 117.740   5
   9  -2  -9 2044.06 120.381   5
   9   2  -8 1801.73 125.219   5
   9  -2  -8 1815.13 123.347   5
   9   2  -7 4128.55 200.761   5
   9  -2  -7 3844.60 187.250   5
   9  -2  -6 2914.42 166.521   9
   9   2  -6 3102.45 184.826   5
   9  -2  -6 2942.03 170.791   5
   9  -2  -5 2160.76 152.633   9
   9   2  -5 2396.74 171.880   5
   9  -2  -5 2233.04 154.562   5
   9  -2  -4 5193.52 237.730   9
   9   2  -4 5107.60 251.366   5
   9  -2  -4 5020.00 227.696   5
   9  -2  -3 1774.75 144.779   9
   9   2  -3 1770.05 153.496   5
   9  -2  -3 1946.71 145.052   5
   9   2  -2 22015.9 526.058   5
   9  -2  -2 21983.2 467.810   5
   9   2  -1 279.351 72.1990   5
   9   2   0 1705.05 155.804   5
   9   2   1 21035.0 521.070   5
   9   2   2 5216.19 260.834   5
   9   2   3 496.984 80.6412   5
   9   2   3 598.260 101.252  10
   9   2   4 1808.92 153.480  10
   9  -2   4 1673.98 127.864  10
   9  -2   5 3227.61 153.579  10
   9   2   5 3756.15 194.655  10
   9   2   6 4638.68 192.193  10
   9   2   7 404.274 50.0982  10
   9  -3 -10 18.2294 17.4059   5
   9   3  -9 518.938 56.3616   5
   9  -3  -9 590.358 60.9655   5
   9   3  -8 4791.42 186.451   5
   9  -3  -8 4785.81 181.592   5
   9   3  -7 66.2067 43.0605   5
   9  -3  -7 43.0272 36.6900   5
   9  -3  -7 13.6276 28.5155   9
   9  -3  -6 2499.32 151.095   9
   9   3  -6 2530.51 161.705   5
   9  -3  -6 2301.41 141.047   5
   9   3  -5 395.965 76.8258   5
   9  -3  -5 485.488 68.7190   5
   9  -3  -5 444.664 74.1874   9
   9  -3  -4 10984.6 340.287   9
   9   3  -4 10856.6 355.938   5
   9  -3  -4 11063.9 313.011   5
   9  -3  -3 885.111 104.541   9
   9   3  -3 831.785 107.167   5
   9   3  -2 779.659 109.211   5
   9  -3  -2 673.832 92.2844   9
   9   3  -1 6173.51 281.860   5
   9   3   0 441.548 87.1958   5
   9   3   1 562.303 96.9289   5
   9   3   2 596.150 99.1741   5
   9   3   2 713.088 105.912  10
   9   3   3 434.199 82.3011   5
   9  -3   3 483.817 64.6943  12
   9   3   3 467.372 82.3779  10
   9  -3   3 434.788 66.8544  10
   9   3   4 85.1041 47.4150  10
   9   3   5 1486.76 118.708  10
   9   3   6 149.561 39.4806  10
   9   3   7 431.466 46.5898  10
   9  -4  -8 1108.39 77.2405   9
   9   4  -8 999.372 76.4283   5
   9  -4  -8 1210.15 79.7746   5
   9  -4  -7 3335.95 155.006   9
   9   4  -7 3198.13 153.951   5
   9  -4  -7 3409.53 143.197   5
   9   4  -6 281.404 58.2844   5
   9  -4  -6 232.552 44.6579   5
   9  -4  -6 218.935 51.1721   9
   9   4  -5 4400.62 209.218   5
   9  -4  -5 4236.68 197.103   9
   9   4  -4 4884.66 229.304   5
   9  -4  -4 4804.76 217.226   9
   9   4  -3 6832.00 281.147   5
   9  -4  -3 6523.34 255.697   9
   9   4  -2 4451.68 233.403   5
   9  -4  -2 4552.00 215.341   9
   9   4  -1 2457.05 178.968   5
   9  -4  -1 2574.22 161.502   9
   9   4   0 25265.9 564.847   5
   9  -4   1 4565.94 203.603  11
   9   4   1 4778.68 248.932   5
   9   4   1 4725.26 237.506  10
   9  -4   2 898.169 93.0653  11
   9   4   2 871.976 112.337   5
   9   4   2 868.930 104.001  10
   9  -4   3 2522.52 143.086  12
   9   4   3 2645.54 167.497  10
   9  -4   4 3614.02 155.538  12
   9   4   4 3552.74 178.454  10
   9  -4   5 12197.7 245.068  12
   9   4   5 13019.6 306.362  10
   9   4   6 1050.81 75.7134  10
   9  -5  -8 967.693 65.5249   9
   9  -5  -7 3026.41 135.493   9
   9   5  -6 57.5291 30.7522   5
   9  -5  -6 12.5869 27.1673   9
   9   5  -5 105.268 43.0884   5
   9  -5  -5 119.841 42.1444   9
   9   5  -4 18.4715 34.9447   5
   9  -5  -4 13.9449 34.5922   9
   9   5  -3 3028.57 177.227   5
   9  -5  -3 2775.70 158.483   9
   9   5  -2 2051.74 151.661   5
   9  -5  -2 2125.16 141.081   9
   9   5  -1 288.512 69.5272   5
   9  -5  -1 338.913 55.8209  11
   9  -5  -1 353.010 63.9271   9
   9  -5   0 1073.54 95.9572  11
   9   5   0 1272.64 127.012   5
   9  -5   1 13413.0 335.889  11
   9   5   1 13922.2 398.181   5
   9   5   1 12880.2 333.882  10
   9  -5   2 441.070 65.8483  11
   9   5   2 340.704 56.5329  10
   9  -5   3 180.134 41.4085  12
   9   5   3 153.189 38.3820  10
   9  -5   4 790.382 70.9928  12
   9   5   4 725.402 71.5739  10
   9  -5   5 2656.37 106.360  12
   9   5   5 2708.59 113.906  10
   9  -6  -7 3582.07 127.991   9
   9  -6  -6 779.913 70.3895   9
   9  -6  -5 4178.98 166.455   9
   9   6  -4 191.212 41.8164   5
   9  -6  -4 145.552 36.3620   9
   9   6  -3 2269.12 136.379   5
   9  -6  -3 2149.59 126.825   9
   9   6  -2 152.243 47.2680   5
   9  -6  -2 96.3868 28.5251  11
   9  -6  -2 152.387 43.2201   9
   9  -6  -1 4169.51 168.295  11
   9   6  -1 4553.98 208.719   5
   9  -6   0 1703.26 112.452  11
   9   6   0 1805.70 134.743   5
   9  -6   1 415.887 59.7743  11
   9  -6   2 4019.29 168.259  12
   9  -6   2 3947.78 163.892  11
   9  -6   3 3460.61 145.328  12
   9  -6   4 3303.93 124.332  12
   9  -7  -6 278.379 35.8543   9
   9  -7  -5 2813.53 116.017   9
   9  -7  -4 2296.77 110.136   9
   9  -7  -3 129.778 30.2570   9
   9  -7  -2 481.874 51.2772  11
   9  -7  -1 127.943 30.4126  11
   9  -7   0 88.9354 31.1637  11
   9  -7   1 1177.91 85.4110  12
   9  -7   1 1291.31 85.9163  11
   9  -7   2 387.290 46.7207  12
   9  -7   3 351.063 40.2434  12
  10   0  -9 34.3582 27.2723   5
  10   0  -8 1675.36 107.132   5
  10   0  -7 9.67546 35.3994   5
  10   0  -6 9758.18 290.407   5
  10   0  -5-1.52396 39.5411   5
  10   0  -4 7905.47 282.228   5
  10   0  -3-38.5545 46.3563   5
  10   0  -2 15342.1 403.377   5
  10   0  -1 20.9871 37.6665   5
  10   0   0 29124.5 544.099   5
  10   0   1 31.9142 40.0758   5
  10   0   2 4308.17 193.025   5
  10   0   3 35.0598 35.4623  10
  10   0   4 209.107 49.0470  10
  10   0   5-23.8442 27.8648  10
  10   1  -9 286.676 42.0814   5
  10  -1  -9 210.910 37.4006   5
  10   1  -8 12200.4 279.878   5
  10  -1  -8 11609.9 264.253   5
  10   1  -7 184.201 50.0346   5
  10  -1  -7 91.7727 37.2583   5
  10   1  -6 1084.62 103.312   5
  10  -1  -6 911.056 89.4646   5
  10   1  -5 277.954 62.5076   5
  10  -1  -5 308.683 64.1385   5
  10   1  -4 4292.32 211.995   5
  10  -1  -4 4185.91 200.211   5
  10   1  -3 259.347 65.1936   5
  10  -1  -3 310.374 63.2078   5
  10   1  -2 6562.06 271.403   5
  10  -1  -2 6092.84 244.399   5
  10   1  -1 7669.89 293.639   5
  10  -1  -1 7628.22 269.164   5
  10  -1   0 3862.93 186.949   5
  10   1   0 3901.80 209.393   5
  10   1   1 12152.4 357.186   5
  10   1   2 10355.2 316.878   5
  10   1   3 48.0879 33.9443  10
  10  -1   3 102.080 45.2373  10
  10   1   4 28.3229 31.0851  10
  10  -1   4 89.3981 33.3687  10
  10  -1   5 307.064 41.8474  10
  10   1   5 319.541 48.1486  10
  10   2  -8 68.2924 32.0648   5
  10  -2  -8 40.2748 24.5169   5
  10   2  -7 365.882 59.0050   5
  10  -2  -7 384.127 54.0142   5
  10   2  -6 2057.93 135.851   5
  10  -2  -6 1868.19 117.565   5
  10   2  -5 2081.73 144.334   5
  10  -2  -5 1994.33 127.147   5
  10   2  -4 1627.03 135.102   5
  10  -2  -4 1710.88 119.608   5
  10   2  -3 737.098 95.7145   5
  10  -2  -3 773.180 85.0842   5
  10   2  -2 3974.17 211.441   5
  10   2  -1 4530.94 227.036   5
  10   2   0 234.802 64.1459   5
  10   2   1 363.889 73.9993   5
  10   2   2 730.673 91.5421   5
  10   2   2 773.258 97.0609  10
  10   2   3 321.256 62.1353  10
  10  -2   3 353.438 58.1001  10
  10  -2   4 23.9902 23.9034  10
  10   2   4-26.1681 31.7534  10
  10   2   5 193.976 38.2016  10
  10   3  -8 2872.84 114.771   5
  10   3  -7 245.665 45.7696   5
  10  -3  -7 142.775 29.5075   5
  10   3  -6-8.43126 33.4464   5
  10  -3  -6-34.6599 24.0072   5
  10   3  -5 741.755 84.6240   5
  10  -3  -5 607.116 63.0117   5
  10   3  -4 647.410 85.0523   5
  10   3  -3 208.304 55.1131   5
  10   3  -2 2041.42 151.917   5
  10   3  -1 6833.08 272.804   5
  10   3   0 2814.34 180.776   5
  10   3   1 11218.0 341.257   5
  10   3   1 11204.6 339.329  10
  10   3   2 2398.64 156.367   5
  10   3   2 2232.99 146.649  10
  10  -3   2 2220.37 126.023  10
  10   3   3 2813.73 153.071  10
  10   3   4 5267.16 185.518  10
  10   3   5 379.197 44.6064  10
  10   4  -7 1597.05 87.0479   5
  10   4  -6 501.218 60.6027   5
  10   4  -5 138.624 41.8563   5
  10   4  -4 5964.95 224.356   5
  10   4  -3 5548.01 226.869   5
  10   4  -2 3.89475 41.5453   5
  10   4  -1 3367.19 185.473   5
  10   4  -1 3066.38 160.795  10
  10   4   0 48.3942 44.0511   5
  10   4   0 62.1363 36.3131  10
  10   4   1 1399.64 118.231   5
  10   4   1 1280.54 102.912  10
  10  -4   2 1041.46 76.9561  12
  10   4   2 908.047 82.4094  10
  10   4   3 72.1222 31.8419  10
  10   4   4 1747.68 91.1923  10
  10   5  -5 2718.71 123.248   5
  10   5  -4 1074.06 87.9350   5
  10   5  -3 2932.44 149.277   5
  10   5  -2 2481.06 143.037   5
  10   5  -1 3628.73 174.720   5
  10   5   0 60.1425 38.8079   5
  10  -5   2 1194.04 76.0924  12
  10  -6   1 8227.73 186.443  12
  11   0  -7-9.03430 18.0367   5
  11   0  -6 1954.18 104.880   5
  11   0  -5 2.91677 26.9860   5
  11   0  -4 8371.84 240.410   5
  11   0  -3-1.17106 30.6656   5
  11   0  -2 8295.66 248.291   5
  11   0  -1-39.0193 32.1972   5
  11   0   0 16295.5 322.590   5
  11   0   1 38.7289 37.4914  10
  11   0   2 7523.18 229.047  10
  11   0   3 8.61651 19.0760  10
  11   1  -7 288.037 40.2153   5
  11   1  -6 911.354 75.1673   5
  11  -1  -6 904.278 68.1809   5
  11   1  -5 570.263 65.3936   5
  11  -1  -5 629.299 62.0061   5
  11   1  -4 1369.99 101.848   5
  11  -1  -4 1135.27 84.7436   5
  11  -1  -3 1772.94 107.142   5
  11   1  -3 1915.64 124.422   5
  11  -1  -2-2.75351 22.8511   5
  11   1  -2 31.5347 32.0610   5
  11   1  -1 110.455 42.7200   5
  11   1   0 2921.70 147.910   5
  11   1   1 7459.84 219.318   5
  11   1   1 8164.24 258.263  10
  11  -1   1 8097.82 252.664  10
  11   1   2 5263.93 191.671  10
  11  -1   2 4940.40 175.046  10
  11   1   3 1572.42 92.8152  10
  11   2  -6 46.3634 25.8944   5
  11   2  -5 1654.24 104.860   5
  11   2  -4 11299.5 283.009   5
  11   2  -3-6.46082 35.1705   5
  11   2  -2 1274.38 105.118   5
  11   2  -1 902.032 90.9449   5
  11   2   0 6420.28 220.176   5
  11   2   0 6816.03 235.470  10
  11   2   1 2585.66 138.227  10
  11  -2   1 2517.62 124.367  10
  11   2   2 912.827 77.7528  10
  11   2   3-0.47298 17.3725  10
  11   3  -5 1702.26 98.8026   5
  11   3  -4 40.7481 31.3748   5
  11   3  -3 632.616 72.1660   5
  11   3  -2 2710.61 142.948   5
  11   3  -1 1987.17 123.190   5
  11   3  -1 1772.08 107.662  10
  11   3   0 2533.04 125.671  10
  11  -3   0 2280.68 108.957  10
  11   3   1 547.543 58.2747  10
  11   3   2 140.425 31.3860  10
  11   4  -4 3013.32 122.817   5
  11   4  -3 535.604 59.1450   5
  11   4  -2 28.2401 24.3005   5
  11   4  -1 838.096 75.2632   5
   0   0   0    0.00    0.00   0
TITL ks1501 in P2(1)/c
REM P2(1)/c (#14 in standard setting)
CELL 1.54184   9.559592   9.873272  11.560587  90.0000  98.1224  90.0000
ZERR    4.00   0.000221   0.000236   0.000255   0.0000   0.0021   0.0000
LATT  1
SYMM -x, y+1/2,-z+1/2
SFAC C H N O S
UNIT 48.00 24.00 12.00 8.00 4.00
TREF
HKLF 4
END
;
_shelx_hkl_checksum     88215
_shelx_res_file
;
TITL ks1501 in P2(1)/c
CELL  1.54184   9.5596   9.8733  11.5606   90.000   98.122   90.000
ZERR     4.00   0.0002   0.0002   0.0003    0.000    0.002    0.000
LATT   1
SYMM  - X, 1/2 + Y, 1/2 - Z
SFAC  C    H    N    O    S
UNIT  48   28   12   8    4
MERG   2
OMIT     0   0   6
FMAP   2
PLAN   10
SIZE     0.025   0.236   0.363
BOND $h
acta
mpla  c1 c2 c3 c4 c5 c6 n1 n2 s1 c7 c8 c9 c10 c11 c12
mpla n3 o1 o2
L.S.   4
TEMP    23.00
WGHT    0.048000    0.200400
FVAR       7.26905
C1    1    1.034670    0.319016    0.408199    11.00000    0.03390    0.03414 =
         0.03855   -0.00088    0.00095    0.00016
C2    1    1.059661    0.294828    0.529382    11.00000    0.03218    0.03479 =
         0.03615   -0.00286    0.00229    0.00037
C3    1    1.235435    0.449743    0.551804    11.00000    0.03870    0.04287 =
         0.05653   -0.01001    0.00044   -0.00669
AFIX  43
H3    2    1.305595    0.496281    0.599916    11.00000   -1.20000
AFIX   0
C4    1    1.217188    0.480321    0.433130    11.00000    0.04231    0.03787 =
         0.06269    0.00122    0.00751   -0.00715
AFIX  43
H4    2    1.273726    0.545334    0.404431    11.00000   -1.20000
AFIX   0
C5    1    1.114688    0.413569    0.358333    11.00000    0.04448    0.04306 =
         0.04580    0.00676    0.00481   -0.00405
AFIX  43
H5    2    1.100133    0.431217    0.278515    11.00000   -1.20000
AFIX   0
C6    1    0.884860    0.151222    0.483535    11.00000    0.03179    0.03372 =
         0.03224   -0.00165    0.00368    0.00215
C7    1    0.781772    0.043979    0.497341    11.00000    0.02930    0.03227 =
         0.03548   -0.00170    0.00490    0.00353
C8    1    0.691135   -0.005876    0.401837    11.00000    0.03161    0.03515 =
         0.03465   -0.00040    0.00472    0.00349
AFIX  43
H8    2    0.691055    0.030910    0.327770    11.00000   -1.20000
AFIX   0
C9    1    0.601296   -0.111279    0.419634    11.00000    0.02787    0.03420 =
         0.03981   -0.00500    0.00240    0.00398
C10   1    0.595329   -0.168067    0.527396    11.00000    0.03527    0.03493 =
         0.04788    0.00281    0.00797   -0.00022
AFIX  43
H10   2    0.533270   -0.238559    0.536461    11.00000   -1.20000
AFIX   0
C11   1    0.684721   -0.116913    0.622026    11.00000    0.04361    0.04427 =
         0.03799    0.00676    0.00601   -0.00005
AFIX  43
H11   2    0.682746   -0.153201    0.696014    11.00000   -1.20000
AFIX   0
C12   1    0.776732   -0.012533    0.607498    11.00000    0.03624    0.04171 =
         0.03547   -0.00024    0.00211    0.00013
AFIX  43
H12   2    0.836176    0.020628    0.671902    11.00000   -1.20000
AFIX   0
N1    3    1.160108    0.358932    0.601747    11.00000    0.04096    0.04758 =
         0.04202   -0.00792   -0.00121   -0.00588
N2    3    0.973559    0.198085    0.569611    11.00000    0.03576    0.04014 =
         0.03349   -0.00171    0.00288   -0.00170
N3    3    0.509930   -0.166567    0.317661    11.00000    0.03523    0.04255 =
         0.04674   -0.00819    0.00058    0.00130
O1    4    0.511601   -0.112434    0.223100    11.00000    0.05815    0.06517 =
         0.04210   -0.00541   -0.00515   -0.00302
O2    4    0.438044   -0.265864    0.331519    11.00000    0.06838    0.06376 =
         0.07237   -0.00495   -0.00665   -0.03147
S1    5    0.898070    0.217986    0.344815    11.00000    0.04188    0.04290 =
         0.03231    0.00294   -0.00199   -0.00887
HKLF 4
REM  ks1501 in P2(1)/c
REM R1 =  0.0314 for    1930 Fo > 4sig(Fo)  and  0.0339 for all    2104 data
REM    163 parameters refined using      0 restraints
END
WGHT      0.0480      0.2004
REM Highest difference peak  0.195,  deepest hole -0.270,  1-sigma level  0.047
Q1    1   1.0582  0.3097  0.4631  11.00000  0.05    0.20
Q2    1   0.6201 -0.0420  0.4180  11.00000  0.05    0.19
Q3    1   0.8290  0.1117  0.4935  11.00000  0.05    0.17
Q4    1   1.0602  0.3712  0.3875  11.00000  0.05    0.17
Q5    1   0.6628 -0.0889  0.4056  11.00000  0.05    0.16
Q6    1   0.6170 -0.1650  0.4614  11.00000  0.05    0.16
Q7    1   0.8814  0.1798  0.4236  11.00000  0.05    0.15
Q8    1   0.5710 -0.1167  0.4757  11.00000  0.05    0.14
Q9    1   0.6710 -0.1624  0.5640  11.00000  0.05    0.13
Q10   1   0.5713 -0.1319  0.3827  11.00000  0.05    0.12
;
_shelx_res_checksum     79362
_shelxl_version_number         .2013
data_New_Global_Publ_Block
_journal_date_recd_electronic     2015-10-09
_journal_date_accepted     2015-10-10
_journal_name_full     'Acta Crystallographica, Section E'
_journal_year     2015
_journal_volume     71
_journal_issue     11
_journal_page_first     o877
_journal_page_last     o877
_journal_paper_category     HO
_journal_paper_doi     10.1107/S2056989015019118
_journal_coeditor_code     HB7519
loop_
    _publ_contact_author_name
    _publ_contact_author_address
    _publ_contact_author_email
    'Gamal A. El-Hiti'
;
Cornea Research Chair
Department of Optometry
College of Applied Medical Sciences
King Saud University
PO Box 10219
Riyadh 11433
Saudi Arabia
;
 'gelhiti@ksu.edu.sa'
    'Kariuki, Benson M.'
;
School of Chemistry
Cardiff University
Main Building
Park Place
Cardiff CF10 3AT
Wales
;
 'kariukib@cardiff.ac.uk'
_publ_contact_author_fax     '00966114693536'
_publ_contact_author_phone     '00966114693778'
_publ_section_title
;
Crystal structure of 2-(3-nitrophenyl)-1,3-thiazolo[4,5-<i>b</i>]pyridine
;
loop_
    _publ_author_name
    _publ_author_footnote
    _publ_author_address
    'El-Hiti, Gamal A.' .
;
Cornea Research Chair
Department of Optometry
College of Applied Medical Sciences
King Saud University
PO Box 10219
Riyadh 11433
Saudi Arabia
;
    'Smith, Keith' .
;
School of Chemistry
Cardiff University
Main Building
Park Place
Cardiff CF10 3AT
Wales
;
    'Hegazy, Amany S.' .
;
School of Chemistry
Cardiff University
Main Building
Park Place
Cardiff CF10 3AT
Wales
;
    'Ajarim, Mansour D.' .
;
Criminal Evidence
Ministry of Interior
Riyadh 11632
PO Box 86985
Saudi Arabia
;
    'Kariuki, Benson M.' .
;
School of Chemistry
Cardiff University
Main Building
Park Place
Cardiff CF10 3AT
Wales
;
_publ_section_synopsis     .
