# Supplementary material for: Crystal structure of 2-(3-nitro­phen­yl)-1,3-thia­zolo[4,5-b]pyridine
Source: Acta Crystallogr E Crystallogr Commun. 2015 Oct 24;71(Pt 11):o877. doi: 10.1107/S2056989015019118 (PMC4645065; doi:10.1107/S2056989015019118)
Supplement: Supplementary file 2 [file e-71-0o877-Isup2.hkl]

data_I                                                                          
_shelx_title ' ks1501 in P2(1)/c'                                               
_shelx_refln_list_code          4                                               
_shelx_F_calc_maximum      148.48                                               
_exptl_crystal_F_000       528.00                                               
_reflns_d_resolution_high  0.8028                                               
                                                                                
loop_                                                                           
 _space_group_symop_operation_xyz                                               
 'x, y, z'                                                                      
 '-x, y+1/2, -z+1/2'                                                            
 '-x, -y, -z'                                                                   
 'x, -y-1/2, z-1/2'                                                             
                                                                                
_cell_length_a     9.5596                                                       
_cell_length_b     9.8733                                                       
_cell_length_c    11.5606                                                       
_cell_angle_alpha  90.000                                                       
_cell_angle_beta   98.122                                                       
_cell_angle_gamma  90.000                                                       
                                                                                
_shelx_F_squared_multiplier     1.000                                           
                                                                                
loop_                                                                           
 _refln_index_h                                                                 
 _refln_index_k                                                                 
 _refln_index_l                                                                 
 _refln_F_squared_calc                                                          
 _refln_F_squared_meas                                                          
 _refln_F_squared_sigma                                                         
 _refln_observed_status                                                         
   2   0   0       1548.62       1557.53        10.23 o                         
   3   0   0       3157.50       3010.22        16.15 o                         
   4   0   0         52.98         47.99         4.39 o                         
   5   0   0        972.82        953.61        21.79 o                         
   6   0   0        363.24        384.77        15.78 o                         
   7   0   0        219.53        217.02         5.14 o                         
   8   0   0        115.45        121.11         4.18 o                         
   9   0   0        285.53        284.69         7.91 o                         
  10   0   0        524.03        551.18        10.30 o                         
  11   0   0        308.72        308.39         6.10 o                         
   1   1   0        302.57        302.41         3.72 o                         
   2   1   0       2699.91       2504.31        12.05 o                         
   3   1   0        738.55        664.39         9.40 o                         
   4   1   0        158.71        151.90         3.27 o                         
   5   1   0          2.83          3.30         0.87 o                         
   6   1   0        599.32        641.84        11.47 o                         
   7   1   0        614.67        607.03         6.79 o                         
   8   1   0        475.02        473.91         6.01 o                         
   9   1   0         29.79         29.14         1.81 o                         
  10   1   0         69.16         73.43         2.64 o                         
  11   1   0         49.08         55.29         2.80 o                         
   0   2   0       1636.29       1593.76        14.86 o                         
   1   2   0       1610.41       1667.61        11.33 o                         
   2   2   0      22045.91      18908.34        42.84 o                         
   3   2   0         11.02         16.85         3.19 o                         
   4   2   0       1727.22       1595.92        24.61 o                         
   5   2   0        712.32        665.91        18.39 o                         
   6   2   0        152.47        150.37         6.85 o                         
   7   2   0        154.43        165.75         3.60 o                         
   8   2   0          5.58          4.55         0.86 o                         
   9   2   0         28.21         32.27         2.95 o                         
  10   2   0          4.73          4.44         1.21 o                         
  11   2   0        117.09        125.11         3.74 o                         
   1   3   0       5269.64       5128.73        24.02 o                         
   2   3   0        162.72        148.42         4.33 o                         
   3   3   0       2456.26       2596.08        23.17 o                         
   4   3   0         19.65         27.84         4.97 o                         
   5   3   0          2.66          3.30         1.69 o                         
   6   3   0        601.22        593.18         9.63 o                         
   7   3   0        308.11        306.06         4.20 o                         
   8   3   0         93.49         91.36         2.55 o                         
   9   3   0          9.23          8.36         1.65 o                         
  10   3   0         49.40         53.26         3.42 o                         
  11   3   0         52.37         45.33         2.39 o                         
   0   4   0        256.19        245.75         8.46 o                         
   1   4   0       1302.94       1260.26        13.78 o                         
   2   4   0        919.25        936.83        19.72 o                         
   3   4   0         99.83         93.81         4.96 o                         
   4   4   0        134.01        185.30         6.81 o                         
   5   4   0         34.39         33.65         4.80 o                         
   6   4   0        749.93        752.69         6.75 o                         
   7   4   0         80.54         78.50         2.28 o                         
   8   4   0         90.48         89.87         2.57 o                         
   9   4   0        450.33        478.15        10.69 o                         
  10   4   0          0.85          1.06         0.53 o                         
   1   5   0        458.83        480.62         9.68 o                         
   2   5   0        115.17        129.41         5.08 o                         
   3   5   0        981.78        976.79        14.87 o                         
   4   5   0        154.34        163.96        10.95 o                         
   5   5   0          0.23         -0.51         0.51 o                         
   6   5   0         41.44         44.94         1.83 o                         
   7   5   0         29.81         31.67         1.55 o                         
   8   5   0         35.65         38.65         1.78 o                         
   9   5   0         24.94         21.84         1.88 o                         
  10   5   0          2.38          1.14         0.73 o                         
   0   6   0        460.89        498.13        15.55 o                         
   1   6   0         25.27         33.58         2.92 o                         
   2   6   0         49.23         46.65         3.41 o                         
   3   6   0         38.66         43.41         3.41 o                         
   4   6   0        356.03        347.82         6.05 o                         
   5   6   0         91.39         84.52         2.35 o                         
   6   6   0        152.88        141.57         3.27 o                         
   7   6   0         29.07         30.56         1.52 o                         
   8   6   0         16.75         17.35         1.10 o                         
   9   6   0         35.59         33.06         1.63 o                         
   1   7   0         12.20         13.45         1.38 o                         
   2   7   0          0.77          1.41         1.10 o                         
   3   7   0          2.80          1.68         0.52 o                         
   4   7   0         35.41         36.92         2.54 o                         
   5   7   0        117.65        116.38         3.26 o                         
   6   7   0         20.60         19.49         1.23 o                         
   7   7   0          0.94          0.16         0.40 o                         
   8   7   0          0.00         -0.53         0.72 o                         
   9   7   0          2.15          1.68         0.59 o                         
   0   8   0         21.58         25.63         2.39 o                         
   1   8   0        416.74        424.41         8.17 o                         
   2   8   0        234.49        239.07         6.83 o                         
   3   8   0         50.93         54.73         3.17 o                         
   4   8   0         99.06         94.67         4.14 o                         
   5   8   0         20.23         16.41         1.30 o                         
   6   8   0         32.58         37.37         2.86 o                         
   7   8   0         64.10         64.80         3.45 o                         
   8   8   0         10.13         11.74         1.30 o                         
   1   9   0         17.17         17.93         1.47 o                         
   2   9   0          0.25         -0.03         0.73 o                         
   3   9   0         92.70         88.18         3.98 o                         
   4   9   0          4.37          4.88         0.78 o                         
   5   9   0          0.04         -0.73         0.79 o                         
   6   9   0          9.75          8.66         1.32 o                         
   7   9   0         19.68         18.79         1.11 o                         
   8   9   0          4.86          3.11         0.55 o                         
   0  10   0         99.79        104.80         4.53 o                         
   1  10   0         61.33         60.39         2.44 o                         
   2  10   0         79.29         75.74         2.17 o                         
   3  10   0        146.16        139.33         3.36 o                         
   4  10   0          0.09          0.01         0.60 o                         
   5  10   0         43.62         40.78         2.44 o                         
   6  10   0          0.13         -0.30         0.42 o                         
   1  11   0         20.48         19.52         1.19 o                         
   2  11   0         27.87         27.35         1.33 o                         
   3  11   0         22.85         22.83         1.25 o                         
   4  11   0          4.53          4.98         0.79 o                         
   5  11   0          0.70          0.83         0.47 o                         
 -11   1   1          2.76          2.09         0.81 o                         
 -10   1   1        136.09        144.72         3.76 o                         
  -9   1   1          8.77          9.71         1.14 o                         
  -8   1   1         68.96         66.34         2.29 o                         
  -7   1   1          4.28          3.60         0.49 o                         
  -6   1   1        248.95        263.07         8.93 o                         
  -5   1   1         14.92         17.30         1.80 o                         
  -4   1   1         18.58         16.83         2.19 o                         
  -3   1   1       3346.27       3230.17        20.88 o                         
  -2   1   1          4.71          7.85         1.35 o                         
  -1   1   1        879.27        834.36         6.17 o                         
   0   1   1       1591.94       1493.53         6.56 o                         
   1   1   1       1573.24       1514.88         6.46 o                         
   2   1   1         30.55         27.30         1.84 o                         
   3   1   1         59.88         56.53         2.95 o                         
   4   1   1        330.38        353.44        10.57 o                         
   5   1   1         53.07         48.46         3.41 o                         
   6   1   1        123.21        126.11         5.05 o                         
   7   1   1         26.78         27.83         1.41 o                         
   8   1   1         11.87         11.63         1.22 o                         
   9   1   1         29.52         32.20         2.34 o                         
  10   1   1        218.38        229.98         6.76 o                         
  11   1   1        139.73        149.00         4.14 o                         
 -11   2   1         15.04         17.07         1.72 o                         
 -10   2   1         79.47         85.75         4.30 o                         
  -9   2   1          4.79          5.29         1.37 o                         
  -8   2   1         22.47         21.70         1.23 o                         
  -7   2   1         67.70         62.46         1.83 o                         
  -6   2   1        201.99        206.67         8.10 o                         
  -5   2   1         12.50         15.52         3.11 o                         
  -4   2   1       2096.94       2050.94        28.95 o                         
  -3   2   1        156.35        137.47         6.48 o                         
  -1   2   1          0.17          0.42         0.67 o                         
   0   2   1        417.12        404.97         5.18 o                         
   1   2   1       5188.13       4966.98        18.60 o                         
   2   2   1       1892.64       1956.87        13.71 o                         
   3   2   1        887.95        875.53        10.97 o                         
   4   2   1        294.39        271.88         6.08 o                         
   5   2   1        103.33         96.33         5.04 o                         
   6   2   1        133.04        125.48         8.55 o                         
   7   2   1         95.16         99.51         2.45 o                         
   8   2   1        378.83        371.38         9.59 o                         
   9   2   1        363.30        398.08         9.86 o                         
  10   2   1          6.89          6.89         1.40 o                         
  11   2   1         46.53         48.23         1.75 o                         
 -11   3   1         35.58         35.41         2.04 o                         
 -10   3   1        120.15        129.31         5.16 o                         
  -9   3   1        104.20        116.83         5.33 o                         
  -8   3   1          0.84          1.05         0.61 o                         
  -7   3   1         93.43         91.93         2.28 o                         
  -6   3   1        442.54        432.99        12.05 o                         
  -5   3   1        160.59        149.87         9.60 o                         
  -4   3   1        646.88        729.24        18.57 o                         
  -3   3   1        671.45        734.77        10.94 o                         
  -2   3   1       1433.97       1416.60        18.43 o                         
  -1   3   1        202.20        219.32         4.98 o                         
   0   3   1        740.18        698.84         8.51 o                         
   1   3   1        184.46        170.20         4.29 o                         
   2   3   1          0.47          0.87         0.65 o                         
   3   3   1        681.51        678.38        22.79 o                         
   4   3   1         94.97        126.87         5.27 o                         
   5   3   1        439.67        400.20        14.37 o                         
   6   3   1         83.58         83.17         2.86 o                         
   7   3   1        193.10        209.87         3.64 o                         
   8   3   1        895.22        915.64        14.27 o                         
   9   3   1          9.52         10.64         1.83 o                         
  10   3   1        200.84        212.17         4.55 o                         
  11   3   1         10.29         10.36         1.10 o                         
 -11   4   1         18.06         15.86         1.42 o                         
 -10   4   1         56.45         60.60         2.85 o                         
  -9   4   1         42.72         47.75         2.27 o                         
  -8   4   1         71.73         64.22         2.16 o                         
  -7   4   1         64.60         62.13         1.96 o                         
  -6   4   1        282.60        264.50         5.82 o                         
  -5   4   1        319.18        329.58        15.12 o                         
  -4   4   1       5670.24       5924.22        57.55 o                         
  -3   4   1       3127.45       3411.92        37.03 o                         
  -2   4   1        975.68       1053.76        20.72 o                         
  -1   4   1        380.42        362.94         7.43 o                         
   0   4   1        611.86        616.30         9.32 o                         
   1   4   1        134.27        124.24         4.49 o                         
   2   4   1       1134.09       1144.77        24.52 o                         
   3   4   1        355.22        413.25        29.85 o                         
   4   4   1         26.27         36.07         3.04 o                         
   6   4   1        260.79        257.16         4.09 o                         
   7   4   1         86.45         84.82         2.48 o                         
   8   4   1         64.87         72.36         2.95 o                         
   9   4   1         87.19         88.49         2.49 o                         
  10   4   1         21.68         25.25         1.47 o                         
 -10   5   1         60.84         68.67         3.31 o                         
  -9   5   1          5.66          6.28         0.68 o                         
  -8   5   1          0.62          0.58         0.41 o                         
  -7   5   1         12.60         10.83         0.97 o                         
  -6   5   1        198.89        199.87         3.75 o                         
  -5   5   1        255.61        247.29         8.20 o                         
  -4   5   1        107.92        117.64         8.81 o                         
  -3   5   1          4.41          5.13         1.14 o                         
  -2   5   1         95.71         68.67         3.63 o                         
  -1   5   1        777.97        733.49        12.01 o                         
   0   5   1        447.98        411.22        10.51 o                         
   1   5   1          0.82          0.16         1.08 o                         
   2   5   1         76.30         79.10         5.39 o                         
   3   5   1        401.72        392.82         9.46 o                         
   4   5   1        446.59        445.55        16.34 o                         
   5   5   1        175.48        156.42        10.65 o                         
   6   5   1        184.27        186.42         3.61 o                         
   7   5   1         13.89         14.16         0.95 o                         
   8   5   1        329.04        363.16         5.25 o                         
   9   5   1        250.15        252.85         4.88 o                         
  -9   6   1         81.25         81.93         3.64 o                         
  -8   6   1        143.84        153.41         3.13 o                         
  -7   6   1          6.01          3.87         0.65 o                         
  -6   6   1       1115.44       1041.79         8.67 o                         
  -5   6   1       1289.90       1277.28        13.65 o                         
  -4   6   1        506.19        496.20         8.17 o                         
  -3   6   1        725.90        757.05        22.07 o                         
  -2   6   1         36.44         36.67         4.73 o                         
  -1   6   1        918.74        970.59        22.76 o                         
   0   6   1        680.11        647.95        12.37 o                         
   1   6   1        479.90        507.81        11.01 o                         
   2   6   1        788.69        729.34        18.13 o                         
   3   6   1        118.96        113.35         8.14 o                         
   4   6   1         70.68         71.04         3.53 o                         
   5   6   1          2.69          0.96         0.63 o                         
   6   6   1          1.15          2.00         0.75 o                         
   7   6   1        180.45        200.09         5.01 o                         
   8   6   1          1.05          1.06         0.55 o                         
   9   6   1          5.58          7.87         1.13 o                         
  10   6   1        152.50        155.71         3.53 o                         
  -9   7   1          3.84          2.42         0.58 o                         
  -8   7   1         41.19         40.75         1.48 o                         
  -7   7   1        160.57        160.26         3.23 o                         
  -6   7   1         42.57         41.83         1.75 o                         
  -5   7   1          0.54          1.16         0.69 o                         
  -4   7   1          2.42          3.03         0.82 o                         
  -3   7   1        126.75        120.58         4.21 o                         
  -2   7   1        571.97        582.90        15.67 o                         
  -1   7   1        916.45        929.73        12.17 o                         
   0   7   1         43.63         50.39         3.81 o                         
   1   7   1          2.11          1.69         0.72 o                         
   2   7   1        367.08        378.60         7.02 o                         
   3   7   1        655.85        625.30        20.01 o                         
   5   7   1         58.89         63.09         3.90 o                         
   6   7   1        196.29        209.41         6.93 o                         
   7   7   1         98.72        111.29         4.87 o                         
   8   7   1        116.29        130.99         4.67 o                         
   9   7   1         21.90         23.41         1.15 o                         
  -8   8   1          1.63          0.34         0.47 o                         
  -7   8   1          0.86          0.42         0.38 o                         
  -6   8   1          0.80          0.64         0.50 o                         
  -5   8   1        248.42        232.51         4.64 o                         
  -4   8   1        318.49        312.94         7.77 o                         
  -3   8   1        412.89        420.31         9.09 o                         
  -2   8   1         11.82         12.26         1.94 o                         
  -1   8   1         88.08         86.38         3.90 o                         
   0   8   1        161.07        155.07         3.82 o                         
   1   8   1          3.62          2.61         0.80 o                         
   2   8   1        164.49        163.59         5.50 o                         
   4   8   1         95.10         94.60         4.63 o                         
   5   8   1        162.11        171.27         6.10 o                         
   6   8   1         93.06        101.64         4.60 o                         
   7   8   1         41.29         42.57         2.74 o                         
   8   8   1          0.21         -0.09         0.34 o                         
  -8   9   1         12.36         12.30         1.04 o                         
  -7   9   1         42.55         43.86         2.44 o                         
  -6   9   1         86.07         92.12         3.97 o                         
  -5   9   1         45.29         44.03         1.57 o                         
  -4   9   1          6.16          5.22         1.11 o                         
  -3   9   1        439.59        418.82         8.96 o                         
  -2   9   1          3.22          4.36         1.10 o                         
  -1   9   1        261.78        266.87         5.39 o                         
   0   9   1         70.84         75.60         3.29 o                         
   1   9   1          4.77          5.71         0.90 o                         
   2   9   1        145.17        153.50         3.84 o                         
   3   9   1         19.41         18.34         2.09 o                         
   4   9   1          8.06          7.00         0.89 o                         
   5   9   1         24.55         21.81         2.09 o                         
   6   9   1         38.19         41.13         1.82 o                         
   7   9   1        112.29        118.55         2.63 o                         
  -6  10   1          3.64          3.36         0.72 o                         
  -5  10   1         80.57         85.02         3.51 o                         
  -4  10   1          2.23          3.36         0.61 o                         
  -3  10   1         54.04         53.27         2.93 o                         
  -2  10   1          5.13          3.97         0.88 o                         
  -1  10   1         27.85         26.32         1.61 o                         
   0  10   1        253.36        255.09         4.91 o                         
   1  10   1        165.90        166.91         3.90 o                         
   2  10   1        157.62        156.32         2.98 o                         
   3  10   1          2.84          4.58         0.76 o                         
   4  10   1         71.84         75.18         2.57 o                         
   5  10   1        117.13        122.01         4.02 o                         
   6  10   1          7.42          5.80         0.62 o                         
  -5  11   1          8.83          8.99         0.65 o                         
  -4  11   1         22.39         21.99         1.14 o                         
  -3  11   1          3.68          3.95         0.82 o                         
  -2  11   1         34.19         34.14         1.23 o                         
  -1  11   1         96.32         99.17         2.61 o                         
   0  11   1          4.12          4.63         0.63 o                         
   1  11   1         74.87         74.07         3.46 o                         
   2  11   1          0.91          1.06         0.67 o                         
   3  11   1         54.83         57.26         2.97 o                         
   4  11   1         12.64         11.61         0.81 o                         
   5  11   1         27.81         26.32         1.52 o                         
   0  12   1        104.68         98.84         2.83 o                         
   1  12   1         87.07         87.12         2.73 o                         
   2  12   1         26.85         25.42         1.45 o                         
 -11   0   2        163.74        156.99         4.70 o                         
 -10   0   2        265.96        290.35         7.63 o                         
  -9   0   2         72.93         70.06         4.01 o                         
  -8   0   2        197.82        195.86         8.30 o                         
  -7   0   2        590.90        611.13         7.02 o                         
  -6   0   2       2154.64       2297.77        26.59 o                         
  -5   0   2        547.88        544.02        16.94 o                         
  -4   0   2        322.85        283.76        10.59 o                         
  -3   0   2       4167.43       3916.28        31.87 o                         
  -2   0   2        469.14        449.25         4.80 o                         
  -1   0   2       6679.65       6442.55        26.57 o                         
   0   0   2       5764.39       5750.56        19.15 o                         
   1   0   2       3637.15       3376.28        20.54 o                         
   2   0   2       8659.19       7749.53        40.48 o                         
   3   0   2        293.82        293.28         8.39 o                         
   4   0   2        274.98        228.51         7.79 o                         
   5   0   2       6616.60       6870.80        35.50 o                         
   6   0   2         24.37         24.45         4.13 o                         
   7   0   2        619.39        590.63        22.92 o                         
   8   0   2          9.11          7.55         1.40 o                         
   9   0   2        154.97        152.60         5.72 o                         
  10   0   2         84.56         81.53         3.65 o                         
  11   0   2        138.61        142.37         4.33 o                         
 -11   1   2          0.77          0.22         0.35 o                         
 -10   1   2        113.21        119.45         4.44 o                         
  -9   1   2         59.56         56.42         2.89 o                         
  -8   1   2        135.98        141.30         2.94 o                         
  -7   1   2        303.75        300.45         3.85 o                         
  -6   1   2        139.98        110.93         5.90 o                         
  -5   1   2       1104.54       1158.46        27.78 o                         
  -4   1   2       1446.25       1328.43        67.89 o                         
  -3   1   2       1958.68       1917.32        64.51 o                         
  -2   1   2        665.99        695.59         7.62 o                         
  -1   1   2       7570.58       6776.04        20.74 o                         
   0   1   2        256.80        233.87         5.54 o                         
   1   1   2       1133.76       1081.58        12.05 o                         
   2   1   2         23.74         16.04         1.42 o                         
   3   1   2        520.54        560.46        12.67 o                         
   4   1   2        954.04        972.22        10.23 o                         
   5   1   2       2546.11       2675.81        18.70 o                         
   6   1   2        577.27        646.53        11.48 o                         
   7   1   2          1.76          0.87         0.93 o                         
   8   1   2          6.78          6.87         1.44 o                         
   9   1   2        734.18        770.78        13.32 o                         
  10   1   2        188.32        195.97         6.00 o                         
  11   1   2         97.44         96.38         3.06 o                         
 -11   2   2         22.47         24.12         1.99 o                         
 -10   2   2         73.65         75.21         4.00 o                         
  -9   2   2        406.17        416.30         6.62 o                         
  -8   2   2        917.78        934.45         8.07 o                         
  -7   2   2        358.97        351.99         4.34 o                         
  -6   2   2          7.76          5.09         1.42 o                         
  -5   2   2        156.85        193.09        19.34 o                         
  -4   2   2        135.85        175.98         5.82 o                         
  -3   2   2       1507.82       1434.08        22.01 o                         
  -2   2   2      17308.92      15652.73        64.04 o                         
  -1   2   2       2595.50       2563.08        23.98 o                         
   0   2   2        925.63        907.21        13.55 o                         
   1   2   2         15.49         13.09         0.84 o                         
   2   2   2       1062.06        925.34         7.49 o                         
   3   2   2        374.46        444.68         7.60 o                         
   4   2   2        125.00        112.65         3.90 o                         
   5   2   2        167.41        146.08         5.97 o                         
   6   2   2        343.88        359.81         7.68 o                         
   7   2   2       1306.38       1293.61        11.80 o                         
   8   2   2        503.46        511.22         7.58 o                         
   9   2   2         83.00         98.72         4.94 o                         
  10   2   2         14.06         14.22         1.26 o                         
  11   2   2         13.70         17.28         1.47 o                         
 -11   3   2         46.08         51.30         2.71 o                         
 -10   3   2         35.23         38.63         2.87 o                         
  -9   3   2         13.62         13.66         1.33 o                         
  -8   3   2          3.44          2.63         0.77 o                         
  -7   3   2         16.29         15.62         1.19 o                         
  -6   3   2        642.23        623.70        11.18 o                         
  -5   3   2          5.33          4.72         1.36 o                         
  -4   3   2        507.61        495.87        15.94 o                         
  -3   3   2        385.52        393.36        12.64 o                         
  -2   3   2         88.70         90.60         3.20 o                         
  -1   3   2       1598.45       1550.94        23.34 o                         
   0   3   2          8.02          7.67         0.92 o                         
   1   3   2        235.52        218.57         4.45 o                         
   2   3   2        724.74        746.67         8.91 o                         
   3   3   2       1289.19       1299.88        33.12 o                         
   4   3   2        668.62        715.13        12.01 o                         
   6   3   2          2.57          1.17         0.39 o                         
   7   3   2          4.27          3.51         0.78 o                         
   8   3   2        403.17        413.32         6.98 o                         
   9   3   2         10.16         12.41         1.37 o                         
  10   3   2         44.46         43.06         1.54 o                         
  11   3   2          2.89          2.66         0.59 o                         
 -11   4   2          1.08          0.53         0.46 o                         
 -10   4   2          0.13          0.07         0.79 o                         
  -9   4   2         85.24         85.28         3.00 o                         
  -8   4   2        126.30        111.79         3.54 o                         
  -7   4   2        475.26        485.91         5.65 o                         
  -6   4   2         92.32         83.43         2.37 o                         
  -5   4   2        229.12        237.78         8.24 o                         
  -4   4   2       8985.42       8932.22        73.82 o                         
  -3   4   2          3.20         -0.35         1.21 o                         
  -2   4   2         36.32         21.81         1.75 o                         
  -1   4   2         77.89         70.27         2.73 o                         
   0   4   2         84.47         86.92         3.42 o                         
   1   4   2        270.59        238.27         5.67 o                         
   2   4   2        149.90        148.98         4.63 o                         
   3   4   2        262.76        240.73        10.59 o                         
   4   4   2         87.97         90.27         7.20 o                         
   5   4   2         52.43         50.26         2.63 o                         
   6   4   2       1254.49       1233.11        12.04 o                         
   7   4   2        153.94        171.20         4.64 o                         
   8   4   2         73.22         73.72         2.49 o                         
   9   4   2         18.91         16.69         1.12 o                         
  10   4   2         20.10         18.62         1.26 o                         
 -10   5   2         49.29         46.95         2.71 o                         
  -9   5   2         38.47         39.59         1.95 o                         
  -8   5   2          0.02         -0.26         0.44 o                         
  -7   5   2         70.82         60.14         2.12 o                         
  -6   5   2        155.57        150.42         3.27 o                         
  -5   5   2         50.29         42.18         2.50 o                         
  -4   5   2         64.35         59.59         6.53 o                         
  -3   5   2        407.77        446.93        16.19 o                         
  -2   5   2         95.45         98.36         7.21 o                         
  -1   5   2        774.78        791.43        19.52 o                         
   0   5   2        213.33        215.59         6.24 o                         
   1   5   2        133.20        141.98         5.03 o                         
   2   5   2        122.23        152.47         8.70 o                         
   3   5   2       1078.21       1119.23        24.92 o                         
   4   5   2        282.69        261.63         6.70 o                         
   5   5   2        239.91        222.19         6.01 o                         
   6   5   2        253.68        261.79         4.71 o                         
   7   5   2          2.00          1.26         0.60 o                         
   8   5   2        343.17        363.29         7.24 o                         
   9   5   2          8.42          7.38         0.95 o                         
  10   5   2         23.49         22.60         1.44 o                         
  -9   6   2          2.15          2.42         0.40 o                         
  -8   6   2          0.56          0.15         0.35 o                         
  -7   6   2        209.95        190.89         3.75 o                         
  -6   6   2        648.85        653.05         6.91 o                         
  -5   6   2         51.54         45.75         3.87 o                         
  -4   6   2         74.43         82.33         3.48 o                         
  -3   6   2          3.34          2.73         1.65 o                         
  -2   6   2         37.40         30.85         4.50 o                         
  -1   6   2         66.14         74.46         6.64 o                         
   0   6   2        825.49        913.35        23.06 o                         
   1   6   2         86.14         82.15         6.93 o                         
   3   6   2          8.72          7.88         2.39 o                         
   4   6   2         97.07         97.80         3.35 o                         
   5   6   2         93.97         83.64         3.04 o                         
   6   6   2        123.39        133.11         4.16 o                         
   7   6   2         17.63         20.22         1.67 o                         
   8   6   2          2.10          0.19         0.81 o                         
   9   6   2         72.61         75.38         2.22 o                         
  -9   7   2         10.06          9.12         0.97 o                         
  -8   7   2          7.02          7.83         0.82 o                         
  -7   7   2          1.96          2.35         0.65 o                         
  -6   7   2         76.91         70.24         2.74 o                         
  -5   7   2        612.73        563.31        10.49 o                         
  -4   7   2          0.05         -0.12         1.08 o                         
  -3   7   2          7.37          6.89         1.46 o                         
  -2   7   2          2.10          1.03         1.30 o                         
  -1   7   2          3.15          2.64         0.79 o                         
   0   7   2         11.27         10.06         2.78 o                         
   1   7   2          9.29         10.51         2.84 o                         
   2   7   2          0.72          3.70         1.84 o                         
   3   7   2         39.88         36.85         2.52 o                         
   4   7   2         28.86         26.32         2.20 o                         
   5   7   2        288.97        289.91         8.07 o                         
   6   7   2        201.97        220.53         7.04 o                         
   7   7   2          0.02         -0.09         0.72 o                         
   8   7   2         22.80         27.77         2.15 o                         
   9   7   2          8.18          7.33         0.88 o                         
  -8   8   2        134.18        121.50         3.74 o                         
  -7   8   2         21.04         17.85         1.23 o                         
  -6   8   2          2.34          1.54         0.42 o                         
  -5   8   2        126.06        100.50         4.45 o                         
  -4   8   2          3.49          3.92         1.03 o                         
  -3   8   2         51.31         54.81         3.41 o                         
  -2   8   2         17.87         17.73         3.28 o                         
  -1   8   2          9.01         10.77         4.85 o                         
   0   8   2        104.64        109.97         3.18 o                         
   2   8   2         99.82         95.08         4.53 o                         
   3   8   2        121.71        124.62         5.21 o                         
   4   8   2        183.32        179.89         6.21 o                         
   5   8   2          0.32          0.59         0.88 o                         
   6   8   2         11.71         13.49         1.71 o                         
   7   8   2          1.55          2.59         0.59 o                         
   8   8   2        120.76        129.07         3.92 o                         
  -7   9   2          1.93          0.50         0.56 o                         
  -6   9   2          5.34          6.81         0.78 o                         
  -5   9   2         14.60         11.36         1.03 o                         
  -4   9   2         20.81         20.51         2.04 o                         
  -3   9   2          2.84          3.29         1.10 o                         
  -2   9   2         74.95         72.99         4.02 o                         
  -1   9   2          9.98          9.76         1.11 o                         
   0   9   2         27.49         29.37         1.75 o                         
   1   9   2          8.60          6.23         1.34 o                         
   2   9   2          1.16         -0.02         0.54 o                         
   3   9   2         73.29         74.86         3.87 o                         
   4   9   2        210.46        207.81         4.43 o                         
   5   9   2         37.41         36.81         2.01 o                         
   6   9   2          1.04          2.10         0.48 o                         
   7   9   2         30.40         25.43         1.18 o                         
  -6  10   2          0.63          0.04         0.47 o                         
  -5  10   2          5.93          6.60         0.55 o                         
  -4  10   2         60.65         60.59         1.74 o                         
  -3  10   2        268.47        267.01         4.87 o                         
  -2  10   2          0.06          0.11         0.43 o                         
  -1  10   2          6.75          7.08         0.87 o                         
   0  10   2         14.64         14.17         1.18 o                         
   1  10   2          1.86          3.23         1.09 o                         
   2  10   2        161.12        175.90         6.12 o                         
   3  10   2          2.68          1.90         0.55 o                         
   4  10   2          6.79          7.56         0.99 o                         
   5  10   2          6.38          6.47         0.85 o                         
   6  10   2         32.03         36.13         1.91 o                         
  -5  11   2         26.48         24.52         1.42 o                         
  -4  11   2         32.59         25.39         1.14 o                         
  -3  11   2          8.12          6.41         0.55 o                         
  -2  11   2          6.58          6.51         0.56 o                         
  -1  11   2         28.86         29.38         2.09 o                         
   0  11   2         41.83         43.21         2.61 o                         
   1  11   2         12.30         13.47         1.55 o                         
   2  11   2        116.09        118.24         4.30 o                         
   3  11   2         87.12         90.56         3.58 o                         
   4  11   2          2.48          2.03         0.61 o                         
  -1  12   2         34.06         32.16         1.56 o                         
   0  12   2          4.85          3.68         0.63 o                         
   1  12   2          9.99          9.63         0.92 o                         
 -11   1   3         36.93         34.75         1.54 o                         
 -10   1   3          6.09          5.45         0.86 o                         
  -9   1   3         39.41         41.53         2.21 o                         
  -8   1   3         84.25         84.65         2.30 o                         
  -7   1   3          0.46          1.19         0.45 o                         
  -6   1   3         21.84         25.11         4.38 o                         
  -5   1   3          5.23          3.93         1.60 o                         
  -4   1   3          3.94          4.31         1.69 o                         
  -3   1   3         45.34         50.46         4.17 o                         
  -2   1   3         31.28         25.40         2.56 o                         
  -1   1   3          8.20          7.34         0.90 o                         
   0   1   3         10.14         15.71         0.53 o                         
   1   1   3        143.72        126.02         4.45 o                         
   2   1   3        699.40        709.16         7.22 o                         
   3   1   3        800.09        905.58        12.40 o                         
   4   1   3        580.40        632.35         7.43 o                         
   5   1   3        195.11        212.01         7.06 o                         
   6   1   3          0.41         -0.12         0.45 o                         
   7   1   3        111.26        111.96         4.70 o                         
   8   1   3          2.14          1.41         0.97 o                         
   9   1   3         71.53         66.12         3.85 o                         
  10   1   3          1.32          1.35         0.51 o                         
  11   1   3         29.95         29.76         1.76 o                         
 -11   2   3          0.12         -0.12         0.67 o                         
 -10   2   3         15.83         14.34         1.20 o                         
  -9   2   3         32.59         34.75         1.61 o                         
  -8   2   3         21.51         23.33         1.35 o                         
  -7   2   3        370.99        384.91         4.79 o                         
  -6   2   3         40.03         39.59         3.65 o                         
  -5   2   3       1325.86       1355.57        71.91 o                         
  -4   2   3          0.11          1.60         0.91 o                         
  -3   2   3        215.65        236.45         5.70 o                         
  -2   2   3         11.73         23.75         2.82 o                         
  -1   2   3       1099.27       1133.18        17.30 o                         
   0   2   3       1244.86       1171.68        16.79 o                         
   1   2   3        376.38        360.38         6.81 o                         
   2   2   3        521.41        544.12         6.17 o                         
   3   2   3       4171.00       4240.00       118.48 o                         
   4   2   3         52.47         57.74         3.87 o                         
   5   2   3        198.43        207.25         8.73 o                         
   6   2   3        222.56        232.90         4.65 o                         
   7   2   3         38.64         42.84         2.17 o                         
   8   2   3         10.89         10.22         1.87 o                         
   9   2   3         10.42         10.24         1.19 o                         
  10   2   3          6.17          6.42         0.80 o                         
  11   2   3          0.05         -0.01         0.33 o                         
 -11   3   3         11.66         11.97         1.37 o                         
 -10   3   3          3.29          3.94         1.04 o                         
  -9   3   3         15.79         16.27         1.42 o                         
  -8   3   3         20.21         19.08         1.23 o                         
  -7   3   3          2.25          4.11         0.88 o                         
  -6   3   3         63.82         66.31         2.63 o                         
  -5   3   3       1059.67       1108.95        17.26 o                         
  -4   3   3         25.22         32.25         2.64 o                         
  -3   3   3          4.50          1.80         0.71 o                         
  -2   3   3         47.26         53.15         4.59 o                         
  -1   3   3        773.78        804.87        16.54 o                         
   0   3   3          7.85         11.08         2.06 o                         
   1   3   3         31.77         35.42         3.46 o                         
   2   3   3        337.59        344.04        10.66 o                         
   3   3   3          0.27          1.55         1.19 o                         
   4   3   3          0.70          4.47         1.32 o                         
   6   3   3         13.54         13.94         1.32 o                         
   7   3   3       1005.09       1023.11        13.57 o                         
   8   3   3         39.46         41.04         1.91 o                         
   9   3   3          7.81          8.66         0.69 o                         
  10   3   3         54.12         53.25         2.90 o                         
 -11   4   3         11.92         10.14         1.12 o                         
 -10   4   3        104.82        104.99         4.29 o                         
  -9   4   3        131.33        126.16         3.58 o                         
  -8   4   3         81.54         75.02         2.90 o                         
  -7   4   3        306.85        313.77         5.56 o                         
  -6   4   3          0.51          0.68         0.40 o                         
  -5   4   3         94.70         99.85         8.89 o                         
  -4   4   3       1168.17       1340.59        29.53 o                         
  -3   4   3        682.73        847.05        21.43 o                         
  -2   4   3          1.47          4.22         1.87 o                         
  -1   4   3         82.78         84.32         6.10 o                         
   0   4   3         18.44         22.88         3.22 o                         
   1   4   3       1225.25       1326.55        23.36 o                         
   2   4   3        199.72        191.39         8.99 o                         
   3   4   3        114.71         99.51         7.27 o                         
   4   4   3        633.76        642.31        20.00 o                         
   5   4   3         68.58         69.07         2.25 o                         
   6   4   3        181.02        180.18         3.96 o                         
   7   4   3        257.81        282.89         5.06 o                         
   8   4   3         31.48         32.57         1.67 o                         
   9   4   3         48.72         48.75         2.06 o                         
  10   4   3          1.59          1.36         0.60 o                         
 -10   5   3         55.29         55.50         2.83 o                         
  -9   5   3         56.71         54.76         2.39 o                         
  -8   5   3        164.03        162.29         3.25 o                         
  -7   5   3        508.36        475.24         8.07 o                         
  -6   5   3          9.33          9.04         0.95 o                         
  -5   5   3        450.09        427.97         8.10 o                         
  -4   5   3        469.97        510.14        19.59 o                         
  -3   5   3         80.91         79.76         7.14 o                         
  -2   5   3         74.18         79.31         6.82 o                         
  -1   5   3        413.88        440.71        15.36 o                         
   0   5   3       1506.82       1560.27        28.23 o                         
   1   5   3       1199.12       1214.08        25.16 o                         
   2   5   3        138.44        133.51         8.41 o                         
   3   5   3        862.77        898.49        23.60 o                         
   4   5   3         22.91         22.95         1.52 o                         
   5   5   3       1046.12       1055.91        15.53 o                         
   6   5   3        573.81        558.39        11.31 o                         
   7   5   3         15.97         15.81         1.27 o                         
   8   5   3          1.19          1.72         0.67 o                         
   9   5   3          2.55          3.16         0.53 o                         
  -9   6   3         40.78         41.76         1.76 o                         
  -8   6   3          9.44         11.09         0.84 o                         
  -7   6   3        336.92        319.50         4.79 o                         
  -6   6   3       1552.87       1475.68        12.75 o                         
  -5   6   3        156.94        166.93         5.27 o                         
  -4   6   3         93.62         87.61         3.73 o                         
  -3   6   3        428.63        440.74         8.03 o                         
  -2   6   3         30.00         20.50         3.77 o                         
  -1   6   3          2.12          6.41         2.00 o                         
   0   6   3        142.76        154.83        10.03 o                         
   1   6   3         19.29         15.97         3.18 o                         
   3   6   3        428.27        443.24         8.29 o                         
   4   6   3        917.46        861.61        11.94 o                         
   5   6   3        321.47        332.28         8.77 o                         
   6   6   3          6.27          3.66         1.22 o                         
   7   6   3         92.49        105.02         4.82 o                         
   8   6   3         50.93         53.18         3.15 o                         
   9   6   3         60.05         65.49         2.75 o                         
  -9   7   3          2.20          2.46         0.57 o                         
  -8   7   3         50.85         49.48         1.93 o                         
  -7   7   3          8.55          5.49         1.00 o                         
  -6   7   3        101.39        102.13         3.35 o                         
  -5   7   3         45.43         43.14         3.04 o                         
  -4   7   3        208.04        205.79         5.90 o                         
  -3   7   3         43.79         37.00         2.51 o                         
  -2   7   3          0.26          0.11         0.55 o                         
  -1   7   3        569.05        573.53        11.40 o                         
   0   7   3        234.08        244.43         7.06 o                         
   1   7   3        723.56        725.71        23.22 o                         
   2   7   3        178.97        179.93         3.97 o                         
   3   7   3          0.63          0.96         1.19 o                         
   4   7   3        933.92        957.58        14.58 o                         
   5   7   3        452.74        462.03        10.19 o                         
   6   7   3        366.83        386.41         9.12 o                         
   7   7   3         28.40         28.29         2.39 o                         
   8   7   3          3.98          3.78         0.63 o                         
   9   7   3          6.42          6.64         0.76 o                         
  -8   8   3        438.66        382.63         4.54 o                         
  -7   8   3        409.99        414.01         5.73 o                         
  -6   8   3         83.26         86.98         2.92 o                         
  -5   8   3        126.64        114.67         4.83 o                         
  -4   8   3         80.21         83.49         4.25 o                         
  -3   8   3        107.52        105.91         4.83 o                         
  -2   8   3        751.12        817.64        13.65 o                         
  -1   8   3        344.35        351.82         7.96 o                         
   0   8   3         13.94         15.75         1.76 o                         
   1   8   3        216.92        229.03         7.43 o                         
   2   8   3        601.41        581.36        11.08 o                         
   3   8   3         23.88         23.33         1.62 o                         
   4   8   3          7.46          5.44         0.90 o                         
   5   8   3         31.19         28.89         1.80 o                         
   6   8   3         94.83        109.83         3.19 o                         
   7   8   3        149.38        163.30         3.43 o                         
   8   8   3        137.91        153.21         5.51 o                         
  -7   9   3         35.14         30.00         1.27 o                         
  -6   9   3         92.75         96.58         2.72 o                         
  -5   9   3          5.24          6.65         0.85 o                         
  -4   9   3        140.10        155.77         5.50 o                         
  -3   9   3          0.24          0.82         0.86 o                         
  -2   9   3          0.67          0.69         0.80 o                         
  -1   9   3        169.45        172.79         6.32 o                         
   0   9   3        357.95        370.88         9.27 o                         
   1   9   3        631.27        672.66        12.63 o                         
   2   9   3        101.65        113.10         5.25 o                         
   3   9   3         14.51         12.01         1.20 o                         
   4   9   3        420.21        436.90        11.72 o                         
   5   9   3         64.88         61.41         2.53 o                         
   6   9   3        148.21        157.45         2.63 o                         
   7   9   3         68.48         61.02         1.65 o                         
  -6  10   3         12.05          8.64         0.80 o                         
  -5  10   3         80.56         74.12         1.78 o                         
  -4  10   3         36.00         38.50         2.42 o                         
  -3  10   3         40.74         42.37         2.73 o                         
  -2  10   3        193.58        194.47         3.98 o                         
  -1  10   3         57.77         61.06         3.51 o                         
   0  10   3         32.74         31.03         2.56 o                         
   1  10   3         86.28         93.95         4.42 o                         
   2  10   3         45.70         47.05         3.13 o                         
   3  10   3         48.82         46.67         3.07 o                         
   4  10   3         19.21         15.95         1.10 o                         
   5  10   3          0.77          0.51         0.33 o                         
  -4  11   3         40.74         42.76         1.46 o                         
  -3  11   3          0.11         -0.34         0.34 o                         
  -2  11   3          9.45          9.78         1.19 o                         
  -1  11   3        127.76        133.17         4.30 o                         
   0  11   3         13.11         13.80         1.51 o                         
   1  11   3          9.21          9.72         1.30 o                         
   2  11   3          9.85          9.34         1.26 o                         
   3  11   3          7.61          6.82         0.99 o                         
   4  11   3         96.31         98.61         2.94 o                         
   0  12   3         85.74         80.06         2.49 o                         
 -11   0   4        168.71        158.44         4.55 o                         
 -10   0   4        142.41        149.61         5.34 o                         
  -9   0   4        160.39        170.80         6.16 o                         
  -8   0   4        172.05        185.01         6.44 o                         
  -7   0   4        123.24        153.48         3.63 o                         
  -6   0   4        221.84        283.67        14.39 o                         
  -5   0   4         99.14         97.77         7.72 o                         
  -4   0   4         34.27         31.50         3.94 o                         
  -3   0   4        412.40        420.01         6.13 o                         
  -2   0   4        132.81        139.87         3.96 o                         
  -1   0   4        658.10        708.41        11.21 o                         
   0   0   4       3999.46       3994.51        22.08 o                         
   1   0   4       1859.47       1891.95        19.46 o                         
   2   0   4       2563.98       2532.65        20.21 o                         
   3   0   4         48.64         80.12         5.76 o                         
   4   0   4       2301.22       2378.34        32.34 o                         
   5   0   4        645.50        719.45        18.38 o                         
   6   0   4         93.99         97.52         4.15 o                         
   7   0   4        260.02        260.92         7.85 o                         
   8   0   4         24.66         24.82         2.36 o                         
   9   0   4         62.61         69.09         3.99 o                         
  10   0   4          3.78          3.96         0.93 o                         
 -11   1   4         23.60         23.51         2.22 o                         
 -10   1   4         76.27         80.18         2.75 o                         
  -9   1   4        109.81        113.36         3.55 o                         
  -8   1   4        182.22        181.42         3.62 o                         
  -7   1   4         83.29         84.53         2.21 o                         
  -6   1   4         16.53         17.32         2.65 o                         
  -5   1   4       1031.64       1030.75        63.98 o                         
  -4   1   4        580.37        575.40        16.52 o                         
  -3   1   4        613.05        602.86        10.25 o                         
  -2   1   4         14.36          9.50         0.90 o                         
  -1   1   4       4736.78       4524.61        17.07 o                         
   0   1   4        946.00        917.82         9.29 o                         
   1   1   4       3466.50       3128.00        14.89 o                         
   2   1   4          8.37          9.76         1.44 o                         
   3   1   4       1554.62       1656.67        18.48 o                         
   4   1   4        168.77        149.91         4.78 o                         
   5   1   4         12.50         23.67         2.22 o                         
   6   1   4        185.07        173.32         4.11 o                         
   7   1   4        274.72        288.02         8.64 o                         
   8   1   4         29.74         26.98         1.95 o                         
   9   1   4          7.70          5.70         1.61 o                         
  10   1   4          0.94          1.09         0.58 o                         
 -11   2   4        213.70        213.84         5.36 o                         
 -10   2   4         33.07         31.70         1.69 o                         
  -9   2   4         93.63         96.62         2.60 o                         
  -8   2   4         51.04         51.44         1.94 o                         
  -7   2   4        113.29        112.37         2.59 o                         
  -6   2   4        224.87        219.78         4.43 o                         
  -5   2   4         50.51         32.35         4.72 o                         
  -4   2   4        575.93        662.73        18.89 o                         
  -3   2   4          1.92          2.13         1.53 o                         
  -2   2   4       1760.71       1739.28        24.95 o                         
  -1   2   4        999.28       1009.08        17.71 o                         
   0   2   4        141.46        145.44         4.64 o                         
   1   2   4          9.24         15.66         1.05 o                         
   2   2   4          1.87          0.44         0.47 o                         
   3   2   4       1384.15       1551.21        17.77 o                         
   4   2   4       1059.19       1069.07        19.47 o                         
   5   2   4          6.61          4.36         0.64 o                         
   6   2   4          0.05          1.62         1.02 o                         
   7   2   4         27.41         24.48         1.51 o                         
   8   2   4         60.80         72.06         2.51 o                         
   9   2   4         31.42         32.77         1.86 o                         
  10   2   4          0.19          0.05         0.47 o                         
 -11   3   4          1.57          0.77         0.59 o                         
 -10   3   4         16.06         12.25         1.61 o                         
  -9   3   4        202.66        207.75         3.66 o                         
  -8   3   4         87.07         84.56         2.44 o                         
  -7   3   4         35.51         32.36         1.53 o                         
  -6   3   4         36.40         38.36         1.58 o                         
  -5   3   4         70.86         59.44         6.77 o                         
  -4   3   4        292.29        287.96        13.23 o                         
  -3   3   4        318.45        353.82        13.37 o                         
  -2   3   4        818.54        848.30        19.27 o                         
  -1   3   4         12.12          3.72         1.69 o                         
   0   3   4        172.42        167.32         7.85 o                         
   1   3   4       9002.98       9011.63        56.43 o                         
   2   3   4        639.20        638.36        15.14 o                         
   3   3   4       1348.21       1407.65        26.99 o                         
   4   3   4          4.18         -0.85         1.16 o                         
   5   3   4        252.61        252.16         7.03 o                         
   6   3   4        165.15        161.38         3.79 o                         
   7   3   4        319.01        310.73         5.92 o                         
   8   3   4         70.24         69.05         2.74 o                         
   9   3   4          0.89          1.61         0.90 o                         
  10   3   4        103.15         99.68         3.51 o                         
 -11   4   4         57.68         57.03         2.32 o                         
 -10   4   4        109.50        112.89         4.25 o                         
  -9   4   4        100.23         91.65         2.98 o                         
  -8   4   4          0.13          0.06         0.55 o                         
  -7   4   4        277.89        271.08         5.46 o                         
  -6   4   4         82.86         76.38         2.23 o                         
  -5   4   4        566.37        570.21         9.24 o                         
  -4   4   4          8.28         11.97         3.06 o                         
  -3   4   4         12.61         10.99         2.72 o                         
  -2   4   4       1802.67       1849.64        30.99 o                         
  -1   4   4        190.41        183.57         9.49 o                         
   0   4   4        604.65        577.14        16.11 o                         
   1   4   4        540.39        563.03        15.94 o                         
   2   4   4        252.78        254.05        10.81 o                         
   3   4   4        387.08        372.88        14.90 o                         
   4   4   4          1.14          2.73         0.65 o                         
   5   4   4         72.04         65.97         2.30 o                         
   6   4   4         97.06         87.26         3.01 o                         
   7   4   4        105.18        124.91         4.02 o                         
   8   4   4        146.96        160.15         4.07 o                         
   9   4   4         68.32         67.90         2.22 o                         
  10   4   4         38.42         33.07         1.73 o                         
 -10   5   4         21.02         20.33         1.66 o                         
  -9   5   4          0.11          0.31         0.47 o                         
  -8   5   4         47.62         49.23         2.26 o                         
  -7   5   4         13.44         13.32         1.30 o                         
  -6   5   4        122.15        120.52         2.85 o                         
  -5   5   4         82.45         85.43         3.75 o                         
  -4   5   4        130.68        136.45         4.49 o                         
  -3   5   4        359.20        336.88        15.35 o                         
  -2   5   4        149.82        157.85         9.96 o                         
  -1   5   4          0.13          0.32         1.33 o                         
   0   5   4        204.37        213.52        10.98 o                         
   1   5   4        481.43        500.70        16.88 o                         
   2   5   4        527.36        561.53        17.83 o                         
   3   5   4        362.92        420.23         7.96 o                         
   4   5   4         63.79         66.84         3.21 o                         
   5   5   4        555.14        518.35         7.52 o                         
   6   5   4        293.21        278.45        15.30 o                         
   7   5   4         50.89         51.58         2.49 o                         
   8   5   4        110.31        116.49         2.68 o                         
   9   5   4         14.66         14.37         0.95 o                         
  -9   6   4          3.73          3.19         0.52 o                         
  -8   6   4         22.81         19.95         1.09 o                         
  -7   6   4         29.34         19.53         2.17 o                         
  -6   6   4        676.41        663.75         8.67 o                         
  -5   6   4        484.59        464.51        11.37 o                         
  -4   6   4        134.00        130.83         4.65 o                         
  -3   6   4         78.11         76.01         3.46 o                         
  -2   6   4        333.56        352.96         9.57 o                         
  -1   6   4         13.33         13.42         1.44 o                         
   0   6   4         21.11         29.19         4.50 o                         
   1   6   4         97.06        103.20         8.47 o                         
   2   6   4          3.87          5.25         0.76 o                         
   3   6   4          5.27          6.61         1.19 o                         
   4   6   4       1199.42       1220.24        30.06 o                         
   5   6   4         70.54         78.10         3.03 o                         
   6   6   4          2.32          2.51         0.74 o                         
   7   6   4         48.31         53.79         1.97 o                         
   8   6   4         70.05         73.36         2.39 o                         
   9   6   4         61.09         62.53         2.35 o                         
  -9   7   4         50.22         43.47         2.08 o                         
  -8   7   4        200.33        180.18         3.50 o                         
  -7   7   4         28.22         20.95         2.07 o                         
  -6   7   4          0.21         -0.57         0.67 o                         
  -5   7   4         45.76         44.04         3.16 o                         
  -4   7   4          9.38          9.39         1.54 o                         
  -3   7   4         44.32         44.13         2.98 o                         
  -2   7   4         10.34          6.84         1.54 o                         
  -1   7   4         89.76         87.69         3.87 o                         
   0   7   4        220.65        243.12         6.44 o                         
   1   7   4         26.49         27.40         1.59 o                         
   2   7   4        249.30        264.60         4.96 o                         
   3   7   4        221.87        224.50         5.06 o                         
   4   7   4         52.96         48.35         2.43 o                         
   5   7   4          8.68          8.88         1.14 o                         
   6   7   4         10.75         11.03         1.16 o                         
   7   7   4          4.41          5.22         0.76 o                         
   8   7   4          1.82          1.81         0.63 o                         
  -8   8   4        201.42        184.01         5.48 o                         
  -7   8   4         11.59         10.09         0.95 o                         
  -6   8   4          1.14          1.69         0.58 o                         
  -5   8   4         10.88          7.89         1.43 o                         
  -4   8   4         31.27         31.20         2.69 o                         
  -3   8   4        132.08        131.69         5.42 o                         
  -2   8   4         80.03         84.93         4.46 o                         
  -1   8   4         35.32         34.14         2.88 o                         
   0   8   4        154.23        161.98         6.17 o                         
   1   8   4          1.60          1.56         1.04 o                         
   2   8   4        449.92        455.97         5.72 o                         
   3   8   4        270.02        286.33         5.56 o                         
   4   8   4          0.70          0.18         0.50 o                         
   5   8   4         31.83         32.85         2.50 o                         
   6   8   4          7.96          8.85         0.93 o                         
   7   8   4         39.31         43.66         1.65 o                         
  -7   9   4         13.68         12.82         0.83 o                         
  -6   9   4         60.64         60.43         2.14 o                         
  -5   9   4          0.70          1.40         0.57 o                         
  -4   9   4          0.25          0.73         0.78 o                         
  -3   9   4          1.74          0.92         0.81 o                         
  -2   9   4          3.40          3.35         1.10 o                         
  -1   9   4          6.89          5.54         1.34 o                         
   0   9   4        116.95        121.78         5.29 o                         
   1   9   4        208.83        221.21         7.10 o                         
   2   9   4         93.20         90.42         4.61 o                         
   3   9   4          0.20          0.16         0.45 o                         
   4   9   4          2.40          1.84         0.45 o                         
   5   9   4          0.22          0.27         0.31 o                         
   6   9   4         15.31         12.33         0.67 o                         
  -6  10   4          3.58          3.13         0.41 o                         
  -5  10   4          0.94          0.63         0.31 o                         
  -4  10   4          5.32          3.14         0.81 o                         
  -3  10   4          0.10         -0.01         0.57 o                         
  -2  10   4         12.98         13.88         1.70 o                         
  -1  10   4         56.63         55.02         3.26 o                         
   0  10   4        192.20        209.61         6.37 o                         
   1  10   4          0.48         -0.16         0.80 o                         
   2  10   4        193.20        193.56         6.01 o                         
   3  10   4          2.04          3.77         1.04 o                         
   4  10   4          2.73          3.39         0.51 o                         
   5  10   4         30.78         26.81         1.50 o                         
  -4  11   4         75.34         73.35         2.79 o                         
  -3  11   4         26.16         26.55         1.71 o                         
  -2  11   4          0.11          0.64         0.58 o                         
  -1  11   4          1.47          1.01         0.61 o                         
   0  11   4        155.41        157.17         4.57 o                         
   1  11   4          0.26          0.05         0.49 o                         
   2  11   4        508.61        498.73         7.78 o                         
   3  11   4         76.08         62.21         2.42 o                         
 -11   1   5         12.46         11.41         0.85 o                         
 -10   1   5          4.98          5.56         0.85 o                         
  -9   1   5          0.24          0.55         0.65 o                         
  -8   1   5         50.15         54.93         2.01 o                         
  -7   1   5         41.49         42.78         1.63 o                         
  -6   1   5          3.81          4.19         0.53 o                         
  -5   1   5         13.07         14.25         2.35 o                         
  -4   1   5        232.26        228.56         8.70 o                         
  -3   1   5       1442.50       1538.72        17.13 o                         
  -2   1   5        312.76        312.90         5.31 o                         
  -1   1   5        665.04        826.74         8.01 o                         
   0   1   5          9.55         10.36         0.86 o                         
   1   1   5        612.49        662.80         9.63 o                         
   2   1   5         80.43         89.77         4.37 o                         
   3   1   5         71.31        100.06         4.10 o                         
   4   1   5          0.01         -0.42         0.54 o                         
   5   1   5        129.74        129.80         2.81 o                         
   6   1   5         34.15         32.32         2.61 o                         
   7   1   5         57.48         60.15         2.94 o                         
   8   1   5         11.90         12.30         1.33 o                         
   9   1   5         13.03         13.08         1.16 o                         
  10   1   5          6.28          5.92         0.60 o                         
 -11   2   5         32.86         31.31         1.98 o                         
 -10   2   5         37.29         38.48         1.81 o                         
  -9   2   5         43.15         42.73         1.74 o                         
  -8   2   5        231.24        236.81         4.09 o                         
  -7   2   5        142.93        139.87         2.93 o                         
  -6   2   5          0.72          0.63         0.36 o                         
  -5   2   5         27.42         22.48         2.83 o                         
  -4   2   5        190.05        209.46        13.14 o                         
  -3   2   5         50.86         50.38         3.23 o                         
  -2   2   5          5.49          3.57         0.83 o                         
  -1   2   5         38.47         47.67         2.90 o                         
   0   2   5        240.59        229.71         6.52 o                         
   1   2   5        133.22        160.20         9.29 o                         
   2   2   5        419.84        491.72        15.72 o                         
   3   2   5         60.78         87.64         4.83 o                         
   4   2   5         10.25          5.06         2.21 o                         
   5   2   5         25.90         23.74         1.06 o                         
   6   2   5         79.52         84.06         2.28 o                         
   7   2   5         80.87         83.07         2.57 o                         
   8   2   5         54.06         55.02         3.17 o                         
   9   2   5         69.40         65.28         5.00 o                         
  10   2   5          3.91          3.67         0.72 o                         
 -11   3   5         34.03         32.21         1.87 o                         
 -10   3   5         11.17         12.52         1.27 o                         
  -9   3   5          8.43          8.49         0.80 o                         
  -8   3   5         90.87         92.70         2.53 o                         
  -7   3   5         88.02         86.65         2.68 o                         
  -6   3   5          0.89          0.44         0.42 o                         
  -5   3   5        483.66        456.77         8.36 o                         
  -4   3   5        182.95        183.00        11.15 o                         
  -3   3   5       1123.19       1120.67        25.23 o                         
  -2   3   5        319.06        320.42        12.55 o                         
  -1   3   5         88.40         90.76         6.45 o                         
   0   3   5        676.12        717.58        17.08 o                         
   1   3   5        409.20        423.66        12.90 o                         
   2   3   5        275.57        259.12         7.62 o                         
   3   3   5        132.77        127.62         8.74 o                         
   4   3   5         16.40         14.19         1.20 o                         
   5   3   5          1.36          2.03         0.49 o                         
   6   3   5         40.80         40.13         1.86 o                         
   7   3   5          0.54          0.64         0.51 o                         
   8   3   5          7.20          8.23         0.96 o                         
   9   3   5         25.63         28.14         2.25 o                         
  10   3   5          5.80          7.18         0.84 o                         
 -10   4   5          4.93          2.62         0.79 o                         
  -9   4   5         85.32         81.67         2.72 o                         
  -8   4   5          0.47          0.48         0.42 o                         
  -7   4   5         71.91         65.31         2.16 o                         
  -6   4   5        411.23        392.25         4.94 o                         
  -5   4   5        370.87        349.99         7.53 o                         
  -4   4   5          8.25          7.04         2.65 o                         
  -3   4   5          0.22          2.07         1.61 o                         
  -2   4   5        183.67        193.98        10.66 o                         
  -1   4   5        355.39        314.33        13.04 o                         
   0   4   5        454.23        419.72        14.53 o                         
   1   4   5       2082.16       2230.36        33.40 o                         
   2   4   5         58.15         74.55         6.13 o                         
   3   4   5         19.29         22.74         1.37 o                         
   4   4   5        256.45        256.03         5.08 o                         
   5   4   5          2.88          1.95         0.67 o                         
   6   4   5          0.67          0.69         0.46 o                         
   7   4   5        141.57        138.54         3.27 o                         
   8   4   5        116.67        114.80         3.24 o                         
   9   4   5        257.21        237.15         7.78 o                         
 -10   5   5         55.99         51.45         2.33 o                         
  -9   5   5          1.08          2.13         0.57 o                         
  -8   5   5         67.53         76.83         2.71 o                         
  -7   5   5          0.62          1.10         0.60 o                         
  -6   5   5         17.29         19.68         1.74 o                         
  -5   5   5         95.89         95.85         4.10 o                         
  -4   5   5        319.50        310.69         6.98 o                         
  -3   5   5       1414.15       1390.10        14.00 o                         
  -2   5   5         48.89         48.51         5.96 o                         
  -1   5   5        836.27        833.95        23.32 o                         
   0   5   5         76.74         69.75         6.62 o                         
   1   5   5          3.24          9.17         2.49 o                         
   2   5   5        328.19        329.47        19.33 o                         
   3   5   5        650.78        680.33         6.73 o                         
   4   5   5        134.65        138.05         3.20 o                         
   5   5   5         47.72         36.48         1.80 o                         
   6   5   5         33.90         39.34         1.83 o                         
   7   5   5         44.92         45.48         1.82 o                         
   8   5   5          2.34          2.82         0.61 o                         
   9   5   5         59.39         50.74         1.47 o                         
  -9   6   5         76.40         79.09         3.15 o                         
  -8   6   5          1.96          3.06         0.96 o                         
  -7   6   5          0.12         -0.52         0.90 o                         
  -6   6   5         26.02         26.90         1.84 o                         
  -5   6   5        157.53        145.51         5.72 o                         
  -4   6   5        301.63        299.66         9.31 o                         
  -3   6   5        193.25        190.01        10.07 o                         
  -2   6   5        526.04        538.53        14.62 o                         
  -1   6   5        959.24        975.65        15.81 o                         
   0   6   5        211.49        216.49         4.20 o                         
   1   6   5        342.26        339.02         5.39 o                         
   2   6   5         23.81         23.35         1.51 o                         
   3   6   5          9.06          8.64         0.80 o                         
   4   6   5        110.66        117.22         3.08 o                         
   5   6   5         69.82         81.21         3.12 o                         
   6   6   5        100.60        105.08         3.98 o                         
   7   6   5         19.49         18.21         1.09 o                         
   8   6   5         69.95         69.34         4.95 o                         
  -9   7   5         52.55         53.25         2.20 o                         
  -8   7   5         63.13         70.84         2.08 o                         
  -7   7   5         45.71         51.70         3.12 o                         
  -6   7   5         14.02         17.51         1.48 o                         
  -5   7   5         71.81         68.88         3.96 o                         
  -4   7   5         55.24         51.50         3.43 o                         
  -3   7   5        156.91        168.27         6.05 o                         
  -2   7   5       1419.54       1457.39        15.88 o                         
  -1   7   5        749.34        782.02        13.38 o                         
   0   7   5         10.68          9.90         2.15 o                         
   1   7   5        334.55        338.50         5.59 o                         
   2   7   5        168.82        166.82         5.11 o                         
   3   7   5        739.86        731.46         9.25 o                         
   4   7   5        184.60        177.35         7.05 o                         
   5   7   5         14.51         16.38         1.44 o                         
   6   7   5        108.67        120.41         3.42 o                         
   7   7   5        127.82        130.97         4.34 o                         
   8   7   5        145.08        148.14         3.59 o                         
  -8   8   5        111.65         94.37         3.82 o                         
  -7   8   5          4.78          3.70         0.63 o                         
  -6   8   5         25.17         33.86         2.57 o                         
  -5   8   5        116.12        137.73         5.33 o                         
  -4   8   5         80.50         88.09         4.38 o                         
  -3   8   5          9.95         10.72         1.64 o                         
  -2   8   5         41.94         48.11         3.33 o                         
  -1   8   5          3.45          3.61         1.10 o                         
   0   8   5        479.16        482.59        10.46 o                         
   1   8   5          5.28          4.17         1.19 o                         
   2   8   5        150.64        148.29         4.02 o                         
   3   8   5        166.89        175.69         3.57 o                         
   4   8   5         75.08         67.54         2.65 o                         
   5   8   5         83.29         86.76         2.22 o                         
   6   8   5         67.42         63.65         2.15 o                         
   7   8   5          1.74          1.11         0.44 o                         
  -7   9   5         36.30         35.13         1.25 o                         
  -6   9   5         51.27         48.89         2.56 o                         
  -5   9   5          0.35         -0.32         0.45 o                         
  -4   9   5        213.63        230.70         6.49 o                         
  -3   9   5        217.88        235.91         6.81 o                         
  -2   9   5        412.21        426.76         9.33 o                         
  -1   9   5         29.45         32.94         2.71 o                         
   0   9   5        603.93        657.84        11.94 o                         
   1   9   5         79.77         85.52         4.30 o                         
   2   9   5        280.72        286.01         7.71 o                         
   3   9   5        200.17        196.96         4.21 o                         
   4   9   5         12.99         10.41         0.75 o                         
   5   9   5          2.31          2.51         0.39 o                         
   6   9   5         81.80         84.52         2.72 o                         
  -6  10   5         14.68         12.79         1.04 o                         
  -5  10   5         14.69         17.20         1.39 o                         
  -4  10   5         16.61         19.85         1.71 o                         
  -3  10   5         13.53         13.41         1.51 o                         
  -2  10   5          0.11          0.39         0.63 o                         
  -1  10   5         59.99         63.88         3.34 o                         
   0  10   5        376.56        404.78         8.33 o                         
   1  10   5         37.42         42.03         2.71 o                         
   2  10   5         22.13         20.67         1.91 o                         
   3  10   5         92.46         90.66         3.46 o                         
   4  10   5         99.66         91.49         2.84 o                         
  -3  11   5         22.49         21.34         0.98 o                         
  -2  11   5        156.39        167.15         4.16 o                         
  -1  11   5          5.80          4.31         0.79 o                         
   0  11   5         28.40         29.76         1.86 o                         
   1  11   5         44.20         47.24         2.27 o                         
   2  11   5          6.82          4.31         0.69 o                         
 -11   0   6         36.01         36.98         1.98 o                         
 -10   0   6        175.13        184.67         5.50 o                         
  -9   0   6        365.54        367.58         8.70 o                         
  -8   0   6          4.07          2.80         1.24 o                         
  -7   0   6         55.37         61.55         2.37 o                         
  -6   0   6        423.17        439.67        11.30 o                         
  -5   0   6        851.13        767.66        23.20 o                         
  -4   0   6        635.40        595.56        17.96 o                         
  -3   0   6       2579.42       2663.29        33.05 o                         
  -2   0   6        590.85        648.66        15.19 o                         
  -1   0   6        139.21        156.53         4.97 o                         
   1   0   6          8.57          8.30         1.32 o                         
   2   0   6        256.15        247.99         7.55 o                         
   3   0   6        210.86        224.67        11.74 o                         
   4   0   6       1631.16       1658.92        47.08 o                         
   5   0   6       1640.41       1582.67        19.91 o                         
   6   0   6        981.66        979.73        16.90 o                         
   7   0   6         31.99         28.89         2.89 o                         
   8   0   6        108.03        104.11         4.76 o                         
   9   0   6        129.60        123.30         4.26 o                         
 -11   1   6         17.21         17.17         0.96 o                         
 -10   1   6         19.89         18.79         1.64 o                         
  -9   1   6          3.06          2.29         0.72 o                         
  -8   1   6        174.61        178.62         3.55 o                         
  -7   1   6        532.35        518.94         5.65 o                         
  -6   1   6        442.22        424.77         6.51 o                         
  -5   1   6        263.45        233.23         9.12 o                         
  -4   1   6          0.22          0.40         1.72 o                         
  -3   1   6       2050.81       2118.59        17.91 o                         
  -2   1   6       1179.83       1183.17        11.36 o                         
  -1   1   6       3992.16       4415.65        52.54 o                         
   0   1   6        431.87        465.34        16.76 o                         
   1   1   6         52.80         35.54         2.86 o                         
   2   1   6        256.72        244.76        17.61 o                         
   3   1   6        279.27        278.19         9.73 o                         
   4   1   6          9.72         10.49         0.79 o                         
   5   1   6         98.61         97.34         2.56 o                         
   6   1   6         68.27         64.71         3.08 o                         
   7   1   6         95.32         97.06         3.61 o                         
   8   1   6         75.25         80.16         2.93 o                         
   9   1   6         97.40         93.41         4.33 o                         
 -11   2   6          1.46          0.88         0.49 o                         
 -10   2   6         35.19         36.98         1.80 o                         
  -9   2   6         56.73         56.42         1.90 o                         
  -8   2   6         36.91         33.78         1.58 o                         
  -7   2   6         82.30         73.10         2.30 o                         
  -6   2   6        314.80        310.56         4.34 o                         
  -5   2   6        749.58        732.34         7.35 o                         
  -4   2   6        107.50         99.87         5.36 o                         
  -3   2   6        466.64        457.36        15.74 o                         
  -2   2   6         79.50         82.44         6.24 o                         
  -1   2   6        635.34        717.73        12.38 o                         
   0   2   6       2345.95       2394.45        61.04 o                         
   1   2   6         31.96         24.92         2.35 o                         
   2   2   6        151.87        160.57         6.78 o                         
   3   2   6        164.07        155.59         6.98 o                         
   4   2   6        530.65        517.55         8.04 o                         
   5   2   6        536.24        510.96         5.13 o                         
   6   2   6        390.00        399.33         5.73 o                         
   7   2   6        255.05        274.04         7.28 o                         
   8   2   6         16.37         14.53         1.63 o                         
   9   2   6         95.64         87.79         3.64 o                         
 -10   3   6          0.16         -0.37         0.37 o                         
  -9   3   6         44.29         46.13         1.65 o                         
  -8   3   6         63.15         62.59         2.06 o                         
  -7   3   6        197.37        195.85         3.74 o                         
  -6   3   6        463.41        437.04         6.69 o                         
  -5   3   6         84.06         69.16         2.08 o                         
  -4   3   6        112.48        112.57         9.14 o                         
  -3   3   6        256.25        267.37        12.98 o                         
  -2   3   6       1299.06       1311.15        26.71 o                         
  -1   3   6         34.87         19.29         3.10 o                         
   0   3   6        217.95        224.56        10.04 o                         
   1   3   6        115.92        164.60         8.48 o                         
   2   3   6         49.48         62.07         6.15 o                         
   3   3   6       1060.62       1017.93         9.21 o                         
   4   3   6        119.76        127.12         2.26 o                         
   5   3   6         24.29         27.08         1.29 o                         
   6   3   6        370.36        409.03        12.03 o                         
   7   3   6         35.24         37.35         2.16 o                         
   8   3   6         86.09         94.52         4.41 o                         
   9   3   6          2.28          2.83         0.75 o                         
 -10   4   6         14.83          9.49         1.15 o                         
  -9   4   6          4.22          4.60         0.55 o                         
  -8   4   6         32.86         33.86         1.47 o                         
  -7   4   6         14.78         12.74         1.01 o                         
  -6   4   6         19.84         19.65         1.18 o                         
  -5   4   6         35.63         28.35         2.23 o                         
  -4   4   6       1044.92       1018.31        12.51 o                         
  -3   4   6        345.56        321.58        15.15 o                         
  -2   4   6        218.02        193.55        11.29 o                         
  -1   4   6         72.26         75.39         6.70 o                         
   0   4   6        403.48        411.42        15.16 o                         
   1   4   6         56.69         63.06         5.91 o                         
   2   4   6        341.51        394.40         4.90 o                         
   3   4   6         16.07         14.46         1.26 o                         
   4   4   6          0.49          0.88         0.37 o                         
   5   4   6         68.07         71.08         2.53 o                         
   6   4   6        381.45        390.73        16.53 o                         
   7   4   6          0.18          0.01         0.53 o                         
   8   4   6          5.07          5.57         0.72 o                         
   9   4   6         22.39         19.89         1.43 o                         
  -9   5   6          0.71          0.64         0.43 o                         
  -8   5   6         38.00         36.78         1.83 o                         
  -7   5   6         18.54         15.64         1.97 o                         
  -6   5   6         69.75         60.18         2.49 o                         
  -5   5   6         92.16         87.52         4.42 o                         
  -4   5   6        334.90        332.57         7.32 o                         
  -3   5   6        139.66        150.49         3.34 o                         
  -2   5   6         14.82         13.46         1.36 o                         
  -1   5   6        526.99        550.63         7.94 o                         
   0   5   6        332.93        356.58         4.49 o                         
   1   5   6          7.44          5.75         0.69 o                         
   2   5   6          0.57          0.25         0.35 o                         
   3   5   6         93.09         86.33         2.52 o                         
   4   5   6         17.87         14.09         1.25 o                         
   5   5   6         90.80         82.00         2.69 o                         
   6   5   6         63.35         63.56         2.24 o                         
   7   5   6         72.26         80.45         2.76 o                         
   8   5   6        237.45        218.91         3.65 o                         
  -9   6   6         14.78         14.76         1.33 o                         
  -8   6   6          0.18          0.70         0.66 o                         
  -7   6   6         23.17         23.66         2.26 o                         
  -6   6   6          0.82          1.17         0.88 o                         
  -5   6   6         10.27         10.53         1.67 o                         
  -4   6   6          0.20         -0.14         0.69 o                         
  -3   6   6          3.99          4.55         2.27 o                         
  -2   6   6        183.31        184.58         5.38 o                         
  -1   6   6        456.80        476.10         9.21 o                         
   0   6   6        232.70        232.72         6.48 o                         
   1   6   6         99.86        100.50         2.47 o                         
   2   6   6          0.70          0.72         0.65 o                         
   3   6   6         33.37         31.07         1.61 o                         
   4   6   6          0.75          1.02         0.56 o                         
   5   6   6         24.96         20.65         1.44 o                         
   6   6   6          2.91          3.49         0.59 o                         
   7   6   6          7.95          7.22         0.80 o                         
   8   6   6        105.87         94.49         2.94 o                         
  -9   7   6          7.08          5.27         0.68 o                         
  -8   7   6         29.80         26.34         1.82 o                         
  -7   7   6         16.89         18.87         1.89 o                         
  -6   7   6         68.78         61.04         3.56 o                         
  -5   7   6         12.94          8.65         1.53 o                         
  -4   7   6        328.89        314.92         8.29 o                         
  -3   7   6        389.58        400.16         9.22 o                         
  -2   7   6        365.65        351.57         8.56 o                         
  -1   7   6         14.28         13.58         1.81 o                         
   0   7   6          0.01         -0.31         0.75 o                         
   1   7   6         14.52         13.43         1.23 o                         
   2   7   6          9.38          7.67         1.00 o                         
   3   7   6         96.98         91.06         2.62 o                         
   4   7   6         97.72         94.40         3.65 o                         
   5   7   6          1.52          2.29         0.63 o                         
   6   7   6          8.54          8.29         1.30 o                         
   7   7   6         70.17         73.23         2.89 o                         
  -8   8   6         16.27         13.00         1.04 o                         
  -7   8   6         26.36         26.31         1.29 o                         
  -6   8   6          6.05         10.39         1.46 o                         
  -5   8   6          0.57          0.52         0.77 o                         
  -4   8   6          2.43          1.47         0.86 o                         
  -3   8   6         37.90         38.67         2.93 o                         
  -2   8   6          3.29          2.59         0.99 o                         
  -1   8   6         39.65         42.19         3.03 o                         
   0   8   6         95.00        102.56         4.73 o                         
   1   8   6        108.65        115.37         3.42 o                         
   2   8   6        151.55        153.83         3.98 o                         
   3   8   6         43.54         39.78         1.61 o                         
   4   8   6          1.37          1.47         0.51 o                         
   5   8   6         23.70         19.85         1.85 o                         
   6   8   6          1.91          1.38         0.47 o                         
  -7   9   6          0.05         -0.01         0.26 o                         
  -6   9   6          1.01          2.25         0.63 o                         
  -5   9   6          5.14          4.87         0.72 o                         
  -4   9   6          4.38          3.82         0.98 o                         
  -3   9   6          1.78          0.66         0.68 o                         
  -2   9   6          1.02          0.86         0.70 o                         
  -1   9   6          0.93          1.14         0.78 o                         
   0   9   6         68.08         70.03         3.67 o                         
   1   9   6        350.15        362.75         8.24 o                         
   2   9   6         46.99         44.85         2.27 o                         
   3   9   6          1.64          0.91         0.35 o                         
   4   9   6         64.09         50.88         2.62 o                         
   5   9   6          7.24          4.73         0.76 o                         
  -5  10   6         60.26         58.12         2.26 o                         
  -4  10   6         29.24         33.90         2.07 o                         
  -3  10   6          0.21          0.06         0.50 o                         
  -2  10   6          0.30          0.04         0.55 o                         
  -1  10   6         21.65         22.38         1.86 o                         
   0  10   6         61.13         57.88         2.90 o                         
   1  10   6         27.23         25.28         1.90 o                         
   2  10   6          1.04          0.49         0.29 o                         
  -2  11   6          0.78          0.35         0.34 o                         
  -1  11   6         97.34        101.03         2.93 o                         
   0  11   6         37.89         32.62         1.67 o                         
 -11   1   7          5.64          5.45         0.76 o                         
 -10   1   7          2.71          2.57         0.87 o                         
  -9   1   7         85.26         89.10         2.92 o                         
  -8   1   7         53.48         56.68         1.97 o                         
  -7   1   7        163.21        161.79         3.40 o                         
  -6   1   7         21.60         18.47         1.49 o                         
  -5   1   7         27.09         22.64         1.29 o                         
  -4   1   7         50.58         54.27         1.91 o                         
  -3   1   7        446.56        512.17        16.34 o                         
  -2   1   7          6.28          4.85         0.97 o                         
  -1   1   7         44.44         51.96         3.86 o                         
   0   1   7        571.55        525.58        30.05 o                         
   1   1   7         25.88         21.67         2.04 o                         
   2   1   7        553.79        538.13        10.48 o                         
   3   1   7        152.09        147.16         2.47 o                         
   4   1   7        343.06        338.42         4.57 o                         
   5   1   7         10.57          9.38         0.86 o                         
   6   1   7          3.43          3.92         0.86 o                         
   7   1   7         89.68         81.71         3.72 o                         
   8   1   7         65.91         60.97         2.24 o                         
   9   1   7         20.13         18.35         1.45 o                         
 -10   2   7          7.10          7.12         0.75 o                         
  -9   2   7         74.43         75.35         2.69 o                         
  -8   2   7        105.67        104.89         2.63 o                         
  -7   2   7        326.75        322.90         4.74 o                         
  -6   2   7        145.45        150.26         3.08 o                         
  -5   2   7        123.50        120.81         3.15 o                         
  -4   2   7         64.00         75.61         3.36 o                         
  -3   2   7         61.82         59.63         6.01 o                         
  -2   2   7          0.69         -1.16         1.16 o                         
  -1   2   7          0.01         -0.74         0.74 o                         
   0   2   7        174.18        199.29        11.20 o                         
   1   2   7        234.22        248.33         8.65 o                         
   2   2   7        710.76        702.93         5.53 o                         
   3   2   7        392.96        392.33         4.06 o                         
   4   2   7         19.46         20.86         1.12 o                         
   5   2   7         42.42         45.01         1.86 o                         
   6   2   7        499.42        488.97        13.54 o                         
   7   2   7        371.16        381.35         9.55 o                         
   8   2   7         18.44         20.43         1.98 o                         
   9   2   7         10.16          7.65         0.95 o                         
 -10   3   7          4.78          3.51         0.97 o                         
  -9   3   7          0.23          0.71         0.38 o                         
  -8   3   7         33.22         31.73         1.44 o                         
  -7   3   7         38.87         40.55         1.70 o                         
  -6   3   7        635.74        604.12         6.35 o                         
  -5   3   7       1571.08       1535.06        11.60 o                         
  -4   3   7        201.67        195.02         4.31 o                         
  -3   3   7          6.56          7.31         1.48 o                         
  -2   3   7        373.61        361.99        14.76 o                         
  -1   3   7        217.94        199.43        10.37 o                         
   0   3   7         46.79         54.67         5.19 o                         
   1   3   7         29.02         27.02         1.75 o                         
   2   3   7          0.66          1.38         0.41 o                         
   3   3   7         28.96         27.25         1.18 o                         
   4   3   7        418.55        416.35         5.18 o                         
   5   3   7         91.88         77.42         2.46 o                         
   6   3   7        360.58        346.43         6.44 o                         
   7   3   7          5.24          5.71         0.82 o                         
   8   3   7         50.32         45.59         2.75 o                         
   9   3   7          9.10          8.17         0.88 o                         
 -10   4   7         31.63         30.22         1.65 o                         
  -9   4   7         57.62         62.86         1.64 o                         
  -8   4   7         60.65         62.25         1.89 o                         
  -7   4   7        122.49        122.68         4.03 o                         
  -6   4   7          0.53          1.15         0.55 o                         
  -5   4   7          3.46          1.38         0.87 o                         
  -4   4   7        320.38        303.45         4.89 o                         
  -3   4   7         21.33         25.50         1.41 o                         
  -2   4   7          2.28         -1.57         1.57 o                         
  -1   4   7        159.44        168.69         3.70 o                         
   0   4   7        227.72        212.26         3.92 o                         
   1   4   7        447.10        442.72         5.29 o                         
   2   4   7        430.88        419.71         5.35 o                         
   3   4   7        131.42        130.60         2.62 o                         
   4   4   7         21.66         20.64         1.12 o                         
   5   4   7         42.74         35.13         2.93 o                         
   6   4   7        519.47        546.27         7.99 o                         
   7   4   7        110.52        105.01         4.65 o                         
   8   4   7        219.67        200.25        12.08 o                         
  -9   5   7         55.46         57.27         2.56 o                         
  -8   5   7         33.97         34.35         2.35 o                         
  -7   5   7        269.53        264.41         4.95 o                         
  -6   5   7        498.32        483.29         8.10 o                         
  -5   5   7          0.76          0.59         0.72 o                         
  -4   5   7       1095.62       1071.27         9.67 o                         
  -3   5   7         40.70         37.66         1.75 o                         
  -2   5   7         15.18         16.90         1.21 o                         
  -1   5   7        229.31        215.55         5.91 o                         
   0   5   7        120.39        106.60         2.62 o                         
   1   5   7        196.47        194.87         3.62 o                         
   2   5   7        136.68        135.21         3.11 o                         
   3   5   7        104.45         94.29         2.36 o                         
   4   5   7         99.59        112.81         2.98 o                         
   5   5   7         20.77         21.72         3.57 o                         
   6   5   7        166.87        182.91         6.06 o                         
   7   5   7         65.89         65.48         2.24 o                         
   8   5   7        239.62        217.90         4.42 o                         
  -9   6   7         64.75         67.79         2.42 o                         
  -8   6   7         47.88         55.91         2.72 o                         
  -7   6   7          7.71         10.70         1.50 o                         
  -6   6   7         42.26         38.17         2.90 o                         
  -5   6   7         22.47         23.08         1.52 o                         
  -4   6   7        148.67        142.10         5.42 o                         
  -3   6   7          9.43          8.30         0.89 o                         
  -2   6   7        125.77        122.24         3.36 o                         
  -1   6   7         27.37         26.60         1.55 o                         
   0   6   7        430.13        425.69         6.53 o                         
   1   6   7        391.07        379.11         6.46 o                         
   2   6   7        199.92        195.49         4.81 o                         
   3   6   7         34.52         33.87         1.69 o                         
   4   6   7          2.28          2.03         0.63 o                         
   5   6   7        145.60        137.83        13.11 o                         
   6   6   7        153.27        153.65         6.94 o                         
   7   6   7         28.73         24.18         1.16 o                         
  -8   7   7          1.17          1.03         0.50 o                         
  -7   7   7         49.98         50.88         2.77 o                         
  -6   7   7        198.68        210.43         6.25 o                         
  -5   7   7         94.60         84.91         4.26 o                         
  -4   7   7          2.27          2.25         0.88 o                         
  -3   7   7         17.24         22.80         2.19 o                         
  -2   7   7         60.38         70.05         2.50 o                         
  -1   7   7          1.13          1.10         0.76 o                         
   0   7   7         19.68         17.15         1.34 o                         
   1   7   7         30.69         27.21         1.72 o                         
   2   7   7          9.08          5.72         1.33 o                         
   3   7   7         67.21         74.01         2.18 o                         
   4   7   7         91.20         87.38         2.92 o                         
   5   7   7         54.84         58.32         3.32 o                         
   6   7   7          0.07         -0.14         0.56 o                         
   7   7   7          0.10         -0.43         0.43 o                         
  -7   8   7         29.14         27.76         2.33 o                         
  -6   8   7          2.24          2.77         0.77 o                         
  -5   8   7         16.29         16.04         1.80 o                         
  -4   8   7         12.47         14.38         1.71 o                         
  -3   8   7        410.41        396.47         8.55 o                         
  -2   8   7         18.73         17.96         1.89 o                         
  -1   8   7          9.85          9.36         1.37 o                         
   0   8   7        110.69        116.10         4.60 o                         
   1   8   7        106.32        107.99         3.12 o                         
   2   8   7        246.40        258.24         7.09 o                         
   3   8   7          6.21          6.17         1.30 o                         
   4   8   7         10.09          7.51         1.23 o                         
   5   8   7         49.57         45.55         2.49 o                         
   6   8   7         11.58         10.70         0.97 o                         
  -6   9   7          6.12          5.61         0.54 o                         
  -5   9   7        103.43        103.79         3.63 o                         
  -4   9   7         30.69         33.11         2.23 o                         
  -3   9   7          6.68          5.84         1.01 o                         
  -2   9   7         38.08         40.86         2.57 o                         
  -1   9   7         99.05         97.74         3.97 o                         
   0   9   7          2.93          1.80         0.70 o                         
   1   9   7          0.80          1.18         0.69 o                         
   2   9   7          0.22          1.26         1.17 o                         
   3   9   7         56.70         49.65         2.46 o                         
   4   9   7         12.37          8.64         0.96 o                         
  -4  10   7         15.07         15.26         1.21 o                         
  -3  10   7        134.43        143.05         3.93 o                         
  -2  10   7          0.93          0.86         0.52 o                         
  -1  10   7         18.85         16.83         1.40 o                         
   0  10   7          1.46          1.83         0.49 o                         
   1  10   7          4.99          3.90         0.66 o                         
 -10   0   8         33.93         31.71         2.03 o                         
  -9   0   8        178.62        185.76         5.66 o                         
  -8   0   8        580.96        644.05        11.63 o                         
  -7   0   8         46.95         45.39         3.45 o                         
  -6   0   8          1.44          0.37         0.88 o                         
  -5   0   8         32.23         32.55         2.62 o                         
  -4   0   8         85.50         81.75         3.72 o                         
  -3   0   8         96.88         80.10         3.49 o                         
  -2   0   8        533.76        584.80        17.75 o                         
  -1   0   8        446.21        473.45        17.50 o                         
   0   0   8          0.18         -1.62         1.62 o                         
   1   0   8          3.63          4.28         1.15 o                         
   2   0   8       3545.61       3388.50        17.49 o                         
   3   0   8        324.72        320.19         7.58 o                         
   4   0   8       1385.11       1333.08        11.40 o                         
   5   0   8        633.89        635.82        34.29 o                         
   6   0   8          1.08          0.72         0.76 o                         
   7   0   8         88.04         92.56         4.19 o                         
   8   0   8        253.75        218.45         5.06 o                         
 -10   1   8        221.49        225.12         5.59 o                         
  -9   1   8        102.84        104.56         2.98 o                         
  -8   1   8        282.00        284.06         5.43 o                         
  -7   1   8        249.29        245.81         5.46 o                         
  -6   1   8        171.06        178.70         4.56 o                         
  -5   1   8         97.20         85.76         3.75 o                         
  -4   1   8        971.36        988.11         9.13 o                         
  -3   1   8         44.16         45.21         1.95 o                         
  -2   1   8        100.96        121.56         3.48 o                         
  -1   1   8        667.75        623.52        14.27 o                         
   0   1   8        429.40        390.72         4.59 o                         
   1   1   8        510.98        516.49         5.43 o                         
   2   1   8         23.22         20.54         1.11 o                         
   3   1   8        156.69        148.12         2.72 o                         
   4   1   8       1391.51       1346.01        10.37 o                         
   5   1   8        172.29        176.89         5.53 o                         
   6   1   8        184.53        181.18         4.64 o                         
   7   1   8          7.57          7.27         0.87 o                         
   8   1   8         17.43         15.88         1.49 o                         
 -10   2   8          0.39          0.99         0.37 o                         
  -9   2   8         33.27         34.23         1.66 o                         
  -8   2   8         11.99         11.09         0.87 o                         
  -7   2   8         10.23         10.25         1.21 o                         
  -6   2   8        242.44        243.26         5.16 o                         
  -5   2   8         21.88         22.19         1.43 o                         
  -4   2   8        556.36        543.15         7.23 o                         
  -3   2   8        592.65        599.92         5.74 o                         
  -2   2   8        339.81        312.06         4.08 o                         
  -1   2   8        178.86        172.79         5.67 o                         
   0   2   8        154.98        153.30         3.05 o                         
   1   2   8         92.20         87.08         2.10 o                         
   2   2   8       1146.27       1129.43         7.10 o                         
   3   2   8        710.98        694.93         6.32 o                         
   4   2   8       1392.09       1388.98        14.84 o                         
   5   2   8          3.47          4.64         0.63 o                         
   6   2   8         45.72         37.56         2.46 o                         
   7   2   8         32.55         30.87         2.53 o                         
   8   2   8         28.92         31.58         2.04 o                         
 -10   3   8         60.87         54.37         2.17 o                         
  -9   3   8         95.80         90.62         2.46 o                         
  -8   3   8         50.50         45.61         1.89 o                         
  -7   3   8         83.22         87.88         2.36 o                         
  -6   3   8         64.77         58.53         1.97 o                         
  -5   3   8         31.54         31.61         1.43 o                         
  -4   3   8         83.70         86.33         4.78 o                         
  -3   3   8        108.85        109.27         3.95 o                         
  -2   3   8          1.47          1.05         0.43 o                         
  -1   3   8        136.22        127.30         3.60 o                         
   0   3   8         68.78         62.75         2.14 o                         
   1   3   8         13.17         14.20         0.88 o                         
   2   3   8         28.42         28.99         1.26 o                         
   3   3   8         57.84         57.50         2.31 o                         
   4   3   8         63.16         73.53         2.20 o                         
   5   3   8        651.31        639.12         7.95 o                         
   6   3   8        134.14        143.39         3.88 o                         
   7   3   8         21.40         22.75         2.09 o                         
   8   3   8         41.12         43.06         2.22 o                         
  -9   4   8         21.57         21.00         0.95 o                         
  -8   4   8          0.17          0.00         0.33 o                         
  -7   4   8        377.02        365.97         6.09 o                         
  -6   4   8          4.12          5.21         0.85 o                         
  -5   4   8          5.72          6.26         1.17 o                         
  -4   4   8          1.01          0.16         1.02 o                         
  -3   4   8        134.20        136.63         4.51 o                         
  -2   4   8        484.23        488.03         6.25 o                         
  -1   4   8         93.89         89.79         3.08 o                         
   0   4   8         58.44         66.33         2.24 o                         
   1   4   8        304.13        306.09         4.03 o                         
   2   4   8        427.94        449.68         4.93 o                         
   3   4   8        130.16        128.66         2.75 o                         
   4   4   8         14.30         11.55         1.03 o                         
   5   4   8         33.75         30.20         2.00 o                         
   6   4   8         45.22         45.40         2.23 o                         
   7   4   8         85.97         79.04         5.00 o                         
   8   4   8         23.52         21.89         1.38 o                         
  -9   5   8         22.21         18.31         1.24 o                         
  -8   5   8         15.75         13.55         0.91 o                         
  -7   5   8         25.28         26.68         1.52 o                         
  -6   5   8         26.53         25.61         1.61 o                         
  -5   5   8        278.86        287.01         6.52 o                         
  -4   5   8         13.64         13.71         1.16 o                         
  -3   5   8        220.53        206.43         4.35 o                         
  -2   5   8         13.09         12.20         1.64 o                         
  -1   5   8          0.38          6.00         1.82 o                         
   0   5   8          0.64         -0.10         0.70 o                         
   1   5   8        198.24        197.73         4.90 o                         
   2   5   8         66.86         69.65         2.35 o                         
   3   5   8         81.92         75.92         2.47 o                         
   4   5   8          1.71          2.60         0.59 o                         
   5   5   8        139.46        133.86         9.40 o                         
   6   5   8         58.33         52.41         2.13 o                         
   7   5   8          9.71          8.20         0.70 o                         
  -8   6   8          5.76          8.25         0.98 o                         
  -7   6   8         15.86         15.52         1.57 o                         
  -6   6   8          1.27          0.51         0.40 o                         
  -5   6   8        126.03        118.77         4.38 o                         
  -4   6   8         33.76         32.70         2.59 o                         
  -3   6   8          6.29          4.93         0.72 o                         
  -2   6   8          5.00          3.23         0.63 o                         
   0   6   8          3.50          3.96         1.15 o                         
   1   6   8          1.47          2.56         1.03 o                         
   2   6   8         49.36         45.99         1.94 o                         
   3   6   8          0.24          0.11         0.43 o                         
   4   6   8          6.31          5.16         0.63 o                         
   5   6   8          4.36          2.79         0.59 o                         
   6   6   8        123.31        121.53         4.59 o                         
  -7   7   8          0.51          0.79         0.52 o                         
  -6   7   8         13.90         14.32         1.58 o                         
  -4   7   8          9.86          8.70         1.41 o                         
  -3   7   8         51.48         49.22         2.99 o                         
  -2   7   8          0.49          0.57         0.38 o                         
  -1   7   8        293.74        311.77         5.19 o                         
   0   7   8         21.64         32.69         2.74 o                         
   1   7   8         10.26          9.30         1.49 o                         
   2   7   8          6.42          4.31         0.91 o                         
   3   7   8         37.14         37.43         1.84 o                         
   4   7   8          0.80          0.57         0.73 o                         
   5   7   8          0.55          0.47         0.58 o                         
   6   7   8          0.08         -0.52         0.52 o                         
  -6   8   8          5.28          5.44         0.86 o                         
  -5   8   8         82.00         79.24         3.37 o                         
  -4   8   8          1.90          1.96         0.72 o                         
  -3   8   8          1.40          0.38         0.52 o                         
  -2   8   8          0.10         -0.09         0.54 o                         
  -1   8   8          4.88          4.52         0.60 o                         
   0   8   8         29.86         34.69         2.30 o                         
   1   8   8         43.89         50.00         2.93 o                         
   2   8   8          2.31          2.98         0.88 o                         
   3   8   8         47.53         40.61         2.42 o                         
   4   8   8        106.59         96.29         3.57 o                         
   5   8   8          1.54          2.36         0.57 o                         
  -5   9   8          9.89          7.56         0.91 o                         
  -4   9   8          0.26          0.05         0.34 o                         
  -3   9   8          2.92          1.70         0.63 o                         
  -2   9   8         11.33         11.18         1.20 o                         
  -1   9   8          4.34          2.96         0.69 o                         
   1   9   8         26.81         25.69         2.27 o                         
   2   9   8         42.93         38.74         1.85 o                         
   3   9   8          3.04          1.42         0.42 o                         
  -2  10   8         13.26         12.16         1.10 o                         
  -1  10   8         25.47         22.12         1.45 o                         
   0  10   8          5.99          7.10         0.81 o                         
 -10   1   9          5.71          4.73         0.72 o                         
  -9   1   9        241.11        244.35         4.13 o                         
  -8   1   9         66.90         68.22         2.54 o                         
  -7   1   9        103.31        106.20         3.48 o                         
  -6   1   9        173.31        171.14         4.48 o                         
  -5   1   9          9.64          9.88         1.10 o                         
  -4   1   9         40.89         36.70         1.88 o                         
  -3   1   9         58.92         55.87         1.84 o                         
  -2   1   9         85.67         86.16         2.28 o                         
  -1   1   9          1.98          2.53         0.57 o                         
   0   1   9         57.62         56.32         1.55 o                         
   1   1   9         24.84         26.54         1.66 o                         
   2   1   9       1754.78       1758.58        12.77 o                         
   3   1   9          2.41          3.14         0.53 o                         
   4   1   9         48.37         49.50         1.68 o                         
   5   1   9        136.82        132.47         3.89 o                         
   6   1   9          2.20          1.77         0.97 o                         
   7   1   9          0.12         -0.57         0.57 o                         
  -9   2   9         39.55         38.69         1.59 o                         
  -8   2   9          2.30          2.79         1.31 o                         
  -7   2   9         34.62         36.82         2.02 o                         
  -6   2   9         32.24         33.85         2.22 o                         
  -5   2   9          6.01          6.16         0.93 o                         
  -4   2   9        151.29        152.93         3.79 o                         
  -3   2   9         34.42         34.67         2.62 o                         
  -2   2   9        146.95        130.10         2.45 o                         
  -1   2   9          5.31          5.24         0.73 o                         
   0   2   9        653.67        623.79         5.72 o                         
   1   2   9          5.30          3.65         0.70 o                         
   2   2   9        153.04        148.52         2.96 o                         
   3   2   9         65.96         73.06         3.35 o                         
   4   2   9        160.51        154.13         3.43 o                         
   5   2   9          1.94          2.36         0.40 o                         
   6   2   9         34.03         27.23         2.45 o                         
   7   2   9          5.72          7.19         1.07 o                         
  -9   3   9         11.00         10.49         0.78 o                         
  -8   3   9         83.08         86.41         3.24 o                         
  -7   3   9         41.04         42.35         2.01 o                         
  -6   3   9         81.73         84.61         3.12 o                         
  -5   3   9         82.43         83.68         3.92 o                         
  -4   3   9         32.73         38.06         2.68 o                         
  -3   3   9         42.46         40.02         2.00 o                         
  -2   3   9        222.40        206.69         4.27 o                         
  -1   3   9          6.35          2.95         0.55 o                         
   0   3   9       1070.96       1056.98         9.86 o                         
   1   3   9        209.18        215.23         3.52 o                         
   2   3   9        154.43        155.68         3.07 o                         
   3   3   9        121.28        112.42         2.59 o                         
   4   3   9        141.74        135.83         3.23 o                         
   5   3   9         42.02         43.53         3.66 o                         
   6   3   9         99.00         92.15         5.31 o                         
   7   3   9        125.52        126.41         4.01 o                         
  -8   4   9          0.40          0.49         0.49 o                         
  -7   4   9         33.83         37.34         1.70 o                         
  -6   4   9         30.68         28.23         2.96 o                         
  -5   4   9         56.31         54.81         3.06 o                         
  -4   4   9          5.05          6.67         1.12 o                         
  -3   4   9        104.30        105.18         3.26 o                         
  -2   4   9        736.56        784.50         8.52 o                         
  -1   4   9        290.77        287.27         4.53 o                         
   0   4   9        615.79        566.18        15.32 o                         
   1   4   9        231.60        238.45         3.78 o                         
   2   4   9         68.69         70.74         2.07 o                         
   3   4   9         85.91         92.43         2.32 o                         
   4   4   9        128.85        115.72         3.86 o                         
   5   4   9         56.89         51.22         2.34 o                         
   6   4   9         19.63         17.81         2.22 o                         
   7   4   9         11.10         10.26         1.07 o                         
  -8   5   9         22.44         23.22         0.99 o                         
  -7   5   9         69.00         62.88         2.03 o                         
  -6   5   9          1.52          0.97         0.45 o                         
  -5   5   9         44.63         44.59         1.91 o                         
  -4   5   9        117.51        123.29         3.24 o                         
  -3   5   9          5.46          6.31         1.22 o                         
  -2   5   9         97.51        105.34         4.52 o                         
  -1   5   9        270.29        292.96         7.71 o                         
   0   5   9         25.67         39.69         6.52 o                         
   1   5   9        283.74        285.93         9.13 o                         
   2   5   9         75.07         75.81         2.43 o                         
   3   5   9         95.01         95.77         2.69 o                         
   4   5   9        102.56         94.92         3.33 o                         
   5   5   9        113.87        112.72         5.05 o                         
   6   5   9         38.43         41.50         1.57 o                         
  -7   6   9        132.86        133.75         3.58 o                         
  -6   6   9         32.05         33.49         1.53 o                         
  -5   6   9          7.98          7.54         0.83 o                         
  -4   6   9         19.05         26.59         3.33 o                         
  -3   6   9         91.51         91.34         3.82 o                         
  -2   6   9        421.54        440.48         8.81 o                         
  -1   6   9        678.41        703.25        11.57 o                         
   0   6   9        198.36        231.32         8.58 o                         
   1   6   9         41.16         40.08         2.11 o                         
   2   6   9         74.11         73.65         2.77 o                         
   3   6   9        133.10        135.55         2.94 o                         
   4   6   9         12.75         13.84         1.17 o                         
   5   6   9         22.45         19.03         1.26 o                         
   6   6   9          0.02          5.24         0.81 o                         
  -6   7   9          1.28          1.86         0.60 o                         
  -5   7   9         88.21         83.40         3.42 o                         
  -4   7   9         79.93         85.55         3.47 o                         
  -3   7   9          1.88          1.44         0.47 o                         
  -2   7   9          0.79          1.18         0.55 o                         
  -1   7   9         32.41         35.83         2.43 o                         
   0   7   9        148.80        157.64         5.42 o                         
   1   7   9        290.83        309.77         5.24 o                         
   2   7   9          2.38          5.25         2.09 o                         
   3   7   9         60.14         51.79         1.93 o                         
   4   7   9         11.34         10.33         1.36 o                         
   5   7   9         83.07         87.13         2.82 o                         
  -5   8   9         21.64         24.90         1.59 o                         
  -4   8   9          5.86          5.06         0.76 o                         
  -3   8   9        195.68        204.81         5.36 o                         
  -2   8   9        201.87        209.70         5.88 o                         
  -1   8   9        145.18        148.18         3.13 o                         
   0   8   9          5.54          6.49         1.37 o                         
   1   8   9          0.13         -0.10         0.34 o                         
   2   8   9         99.89         99.95         2.45 o                         
   3   8   9         50.33         46.40         2.24 o                         
   4   8   9         85.55         83.98         2.47 o                         
  -3   9   9         96.52         96.87         2.97 o                         
  -2   9   9         11.09          9.78         1.09 o                         
  -1   9   9         41.09         50.73         2.43 o                         
   0   9   9         18.85         20.13         1.48 o                         
   1   9   9         39.83         40.78         1.90 o                         
  -9   0  10          0.31          0.07         0.46 o                         
  -8   0  10          8.79          8.17         1.30 o                         
  -7   0  10         91.88         95.57         4.43 o                         
  -6   0  10        641.66        656.87        12.03 o                         
  -5   0  10        425.20        429.73         9.43 o                         
  -4   0  10        362.62        341.32         8.08 o                         
  -3   0  10          2.61          1.56         0.76 o                         
  -2   0  10          0.52          0.91         0.52 o                         
  -1   0  10        453.56        451.75         8.02 o                         
   0   0  10          8.40         10.01         1.35 o                         
   1   0  10         76.78         66.93         2.52 o                         
   2   0  10        480.30        506.63        10.58 o                         
   3   0  10         25.93         20.74         1.54 o                         
   4   0  10        144.37        141.81         5.30 o                         
   5   0  10         50.01         56.14         2.89 o                         
   6   0  10         61.93         74.16         3.06 o                         
  -9   1  10          1.58          2.83         0.60 o                         
  -8   1  10         11.49         10.99         0.99 o                         
  -7   1  10          8.78         11.10         1.15 o                         
  -6   1  10          0.13          1.18         0.71 o                         
  -5   1  10          8.89          9.75         1.11 o                         
  -4   1  10        135.39        139.69         3.63 o                         
  -3   1  10        214.12        200.05         4.27 o                         
  -2   1  10        491.72        476.27         5.52 o                         
  -1   1  10         48.30         43.79         1.64 o                         
   0   1  10        249.55        268.71         5.36 o                         
   1   1  10        880.89        832.29         7.69 o                         
   2   1  10         50.11         50.23         1.63 o                         
   3   1  10        407.38        418.32         5.41 o                         
   4   1  10          4.06          4.60         0.55 o                         
   5   1  10          8.11          8.53         0.71 o                         
   6   1  10        116.59        118.49         4.11 o                         
  -9   2  10         19.44         17.78         0.92 o                         
  -8   2  10         37.87         39.59         1.66 o                         
  -7   2  10         97.83        106.87         4.70 o                         
  -6   2  10        132.11        137.26         3.68 o                         
  -5   2  10        257.58        263.42         5.08 o                         
  -4   2  10        160.85        164.09         5.62 o                         
  -3   2  10         30.82         26.47         1.66 o                         
  -2   2  10          0.92          0.51         0.40 o                         
  -1   2  10         59.15         58.79         2.54 o                         
   0   2  10        515.64        530.06         6.29 o                         
   1   2  10        101.17        111.26         2.52 o                         
   2   2  10          2.56          2.07         0.91 o                         
   3   2  10          1.18          1.42         0.65 o                         
   4   2  10         25.74         25.34         1.08 o                         
   5   2  10         27.12         27.46         1.76 o                         
   6   2  10         23.82         24.15         1.90 o                         
   7   2  10          9.29          9.35         0.88 o                         
  -9   3  10          0.22          0.34         0.33 o                         
  -8   3  10        113.55        102.20         3.00 o                         
  -7   3  10         56.95         53.93         5.24 o                         
  -6   3  10          5.64          5.04         1.24 o                         
  -5   3  10        152.87        159.34         5.32 o                         
  -4   3  10        123.44        125.54         4.84 o                         
  -3   3  10        157.25        156.77         3.96 o                         
  -2   3  10        242.50        276.93         5.18 o                         
  -1   3  10        128.52        121.03         2.98 o                         
   0   3  10        232.61        240.11         5.35 o                         
   1   3  10        189.20        193.45         3.89 o                         
   2   3  10        321.26        317.85         5.13 o                         
   3   3  10         54.36         58.19         2.12 o                         
   4   3  10          0.13          0.80         0.64 o                         
   5   3  10         33.49         33.53         1.51 o                         
   6   3  10         45.08         46.03         2.48 o                         
  -8   4  10          0.63          0.91         0.46 o                         
  -7   4  10         12.21         15.73         1.65 o                         
  -6   4  10         45.79         49.81         3.02 o                         
  -5   4  10        116.70        117.18         4.36 o                         
  -4   4  10         53.28         54.59         3.11 o                         
  -3   4  10        129.65        124.61         3.49 o                         
  -2   4  10        457.15        447.78         7.79 o                         
  -1   4  10         22.30         27.29         1.43 o                         
   0   4  10        172.45        178.43         3.93 o                         
   1   4  10        183.99        208.65         4.87 o                         
   2   4  10          3.91          2.40         0.57 o                         
   3   4  10         27.05         29.14         1.91 o                         
   4   4  10        195.42        191.97         9.93 o                         
   5   4  10          5.36         12.86         9.26 o                         
   6   4  10          0.14         -0.24         0.43 o                         
  -7   5  10         34.09         32.55         1.94 o                         
  -6   5  10         59.57         57.85         3.01 o                         
  -5   5  10          0.69          1.07         0.45 o                         
  -4   5  10         80.53         86.83         2.61 o                         
  -3   5  10        161.74        170.99         3.93 o                         
  -2   5  10          1.26          1.28         0.62 o                         
  -1   5  10          0.07          0.10         0.54 o                         
   0   5  10         92.30         90.43         6.83 o                         
   1   5  10         25.49         21.76         2.18 o                         
   2   5  10         34.64         40.84        11.51 o                         
   3   5  10         60.23         65.62         2.65 o                         
   4   5  10          9.77         11.50         5.70 o                         
   5   5  10         64.31         62.58         2.33 o                         
  -6   6  10          0.54          0.56         0.46 o                         
  -5   6  10        106.19        106.66         3.71 o                         
  -4   6  10          3.78          4.32         0.48 o                         
  -3   6  10          0.44          0.34         0.39 o                         
  -2   6  10         47.29         43.35         1.98 o                         
  -1   6  10        117.63        126.59         3.42 o                         
   0   6  10        285.29        297.78         7.19 o                         
   1   6  10         13.10         16.75         2.31 o                         
   2   6  10         76.94         69.84         3.33 o                         
   3   6  10         21.46         38.88         2.99 o                         
  -5   7  10          2.26          0.87         0.40 o                         
  -4   7  10         32.57         33.54         1.10 o                         
  -3   7  10          0.13          0.44         0.31 o                         
  -2   7  10          0.14          0.52         0.54 o                         
  -1   7  10          5.20          5.84         0.75 o                         
   0   7  10         22.44         20.72         1.27 o                         
   1   7  10         39.64         37.78         1.66 o                         
   2   7  10          0.79          0.37         0.34 o                         
   3   7  10          8.82          7.51         0.96 o                         
   4   7  10         13.41         13.70         1.01 o                         
  -3   8  10          0.63          0.99         0.43 o                         
  -2   8  10          6.42          4.77         0.87 o                         
  -1   8  10          5.84          6.20         0.68 o                         
   0   8  10         27.01         26.14         1.64 o                         
   1   8  10          2.52          1.54         0.35 o                         
   2   8  10         22.56         18.10         1.22 o                         
  -8   1  11         27.96         28.11         1.25 o                         
  -7   1  11          5.15          4.45         0.70 o                         
  -6   1  11         35.11         34.20         1.82 o                         
  -5   1  11          8.01          7.45         0.93 o                         
  -4   1  11         78.43         70.15         3.18 o                         
  -3   1  11         65.41         61.24         2.32 o                         
  -2   1  11         18.74         15.13         0.99 o                         
  -1   1  11        182.01        179.71         3.87 o                         
   0   1  11        242.25        234.87         4.88 o                         
   1   1  11          9.02          7.70         0.97 o                         
   2   1  11          1.11          0.65         0.38 o                         
   3   1  11         15.00         14.36         0.98 o                         
   4   1  11          8.46          6.85         0.64 o                         
   5   1  11          3.12          2.95         0.56 o                         
  -8   2  11         16.34         13.83         1.55 o                         
  -7   2  11          0.18          0.35         0.41 o                         
  -6   2  11          2.36          1.57         0.62 o                         
  -5   2  11         78.13         80.24         4.28 o                         
  -4   2  11         23.43         20.00         1.97 o                         
  -3   2  11         73.79         76.80         3.75 o                         
  -2   2  11         16.61         16.97         1.09 o                         
  -1   2  11          0.61          0.56         0.49 o                         
   0   2  11        110.44        106.65         3.46 o                         
   1   2  11          3.39          2.59         0.64 o                         
   2   2  11          0.97          0.57         0.37 o                         
   3   2  11          0.11          0.00         0.48 o                         
   4   2  11          1.17          1.34         0.36 o                         
   5   2  11         12.19         13.35         1.38 o                         
  -8   3  11         10.56         12.88         1.10 o                         
  -7   3  11          1.42          0.39         0.57 o                         
  -6   3  11         46.47         51.57         3.02 o                         
  -5   3  11          2.85          3.54         1.05 o                         
  -4   3  11         31.11         29.76         2.31 o                         
  -3   3  11        269.82        300.94         5.27 o                         
  -2   3  11        130.27        123.44         3.23 o                         
  -1   3  11        193.01        183.57         3.63 o                         
   0   3  11         62.97         66.16         2.20 o                         
   1   3  11          1.62          1.53         0.52 o                         
   2   3  11        111.92        100.52         5.07 o                         
   3   3  11         38.61         39.19         1.48 o                         
   4   3  11         23.47         25.03         1.01 o                         
  -7   4  11         22.04         25.63         1.74 o                         
  -6   4  11         18.73         19.31         1.78 o                         
  -5   4  11         65.94         74.58         3.47 o                         
  -4   4  11         21.72         25.03         2.01 o                         
  -3   4  11         11.70         12.85         1.14 o                         
  -2   4  11         12.82         14.82         1.27 o                         
  -1   4  11         14.22         13.80         1.01 o                         
   0   4  11          2.48          3.36         0.57 o                         
   1   4  11          1.67          2.34         0.53 o                         
   2   4  11         10.83          7.58         1.22 o                         
   3   4  11         50.96         49.01         2.63 o                         
   4   4  11         46.17         45.51         1.44 o                         
  -6   5  11         19.03         21.91         1.66 o                         
  -5   5  11         30.35         39.47         2.35 o                         
  -4   5  11         24.56         26.29         1.85 o                         
  -3   5  11         14.00         17.89         1.21 o                         
  -2   5  11        441.20        449.66        12.98 o                         
  -1   5  11         65.73         75.92         2.64 o                         
   0   5  11          5.89          7.60         0.93 o                         
   1   5  11         28.44         30.05         1.62 o                         
   2   5  11         12.42         12.36         1.44 o                         
   3   5  11         99.37         96.85         3.40 o                         
   4   5  11         12.21          8.99         0.87 o                         
  -5   6  11         78.00         85.12         2.90 o                         
  -4   6  11        329.00        339.71         4.16 o                         
  -3   6  11         29.23         29.20         1.38 o                         
  -2   6  11         27.90         25.74         1.39 o                         
  -1   6  11          0.31          0.55         0.47 o                         
   0   6  11         89.79         95.25         2.66 o                         
   1   6  11         43.16         49.22         1.86 o                         
   2   6  11         11.67          9.92         1.15 o                         
   3   6  11          8.42          9.57         0.98 o                         
  -3   7  11        167.00        175.52         3.50 o                         
  -2   7  11        126.16        129.25         2.57 o                         
  -1   7  11          0.30          0.31         0.29 o                         
   0   7  11          6.09          5.18         0.91 o                         
   1   7  11         22.65         25.78         1.15 o                         
   2   7  11         62.46         53.91         2.06 o                         
  -7   0  12        113.08        106.48         3.25 o                         
  -6   0  12         47.86         46.04         2.55 o                         
  -5   0  12          4.26          3.86         0.94 o                         
  -4   0  12         18.08         20.71         1.91 o                         
  -2   0  12         33.16         26.84         1.53 o                         
  -1   0  12         73.86         64.63         4.24 o                         
   0   0  12        237.30        235.57         4.37 o                         
   1   0  12         93.60         94.77         4.18 o                         
   2   0  12         35.47         40.60         2.59 o                         
   3   0  12          0.24         -0.01         0.62 o                         
   4   0  12         26.17         25.48         1.56 o                         
  -7   1  12         82.91         83.24         3.22 o                         
  -6   1  12         49.64         47.81         1.77 o                         
  -5   1  12        153.27        153.24         3.40 o                         
  -4   1  12          0.06         -0.04         0.40 o                         
  -3   1  12          9.81          8.38         0.86 o                         
  -2   1  12        142.79        142.48         3.41 o                         
  -1   1  12        179.20        168.63         8.84 o                         
   0   1  12        110.19        109.43         3.04 o                         
   1   1  12         28.87         30.00         1.30 o                         
   2   1  12         20.61         19.37         1.28 o                         
   3   1  12        405.61        419.23         6.16 o                         
   4   1  12        119.11        122.09         2.34 o                         
  -7   2  12         38.17         36.20         1.96 o                         
  -6   2  12         30.47         29.32         2.14 o                         
  -5   2  12          4.18          6.08         1.13 o                         
  -4   2  12         73.56         74.62         3.39 o                         
  -3   2  12        102.54        110.87         4.15 o                         
  -2   2  12         18.14         15.30         1.42 o                         
  -1   2  12          0.54          0.12         0.37 o                         
   0   2  12         85.43         79.37         2.60 o                         
   1   2  12        150.92        147.16         4.35 o                         
   2   2  12        116.41        120.06         2.35 o                         
   3   2  12         22.40         24.75         1.24 o                         
   4   2  12          1.81          2.29         0.46 o                         
  -7   3  12         50.66         61.55         2.30 o                         
  -6   3  12         86.29         91.78         3.49 o                         
  -5   3  12         15.78         19.13         1.72 o                         
  -4   3  12         21.22         20.50         1.76 o                         
  -3   3  12        134.67        136.31         4.49 o                         
  -2   3  12          3.75          2.92         0.54 o                         
  -1   3  12         51.63         56.04         2.73 o                         
   0   3  12         23.97         26.78         2.53 o                         
   1   3  12         26.48         27.34         1.46 o                         
   2   3  12         34.83         37.53         2.15 o                         
   3   3  12        140.06        151.66         2.59 o                         
  -6   4  12         52.13         53.39         2.40 o                         
  -5   4  12         20.35         22.25         1.74 o                         
  -4   4  12          4.78          5.53         0.94 o                         
  -3   4  12         48.09         54.10         2.70 o                         
  -2   4  12        215.69        221.36         5.47 o                         
  -1   4  12         21.28         28.73         2.06 o                         
   0   4  12         60.25         63.08         3.01 o                         
   1   4  12         37.71         37.62         2.28 o                         
   2   4  12        152.95        151.20         4.09 o                         
   3   4  12         38.72         38.56         1.70 o                         
  -5   5  12          0.74          0.57         0.39 o                         
  -4   5  12        132.92        129.08         3.77 o                         
  -3   5  12         23.90         22.44         1.58 o                         
  -2   5  12         55.62         64.65         2.76 o                         
  -1   5  12        135.12        140.20         4.08 o                         
   0   5  12         30.48         28.65         1.91 o                         
   1   5  12          1.92          2.23         0.60 o                         
   2   5  12          5.01          5.44         0.75 o                         
  -3   6  12          9.38          9.18         0.88 o                         
  -2   6  12         23.37         24.60         1.49 o                         
  -1   6  12         27.40         29.03         1.64 o                         
   0   6  12          1.94          2.15         0.58 o                         
   1   6  12          3.59          3.44         0.61 o                         
  -6   1  13         40.90         35.50         1.72 o                         
  -5   1  13         12.76         10.25         1.16 o                         
  -4   1  13          7.11          4.54         0.84 o                         
  -3   1  13          0.08          0.13         0.49 o                         
  -2   1  13          9.65          7.52         0.59 o                         
  -1   1  13         49.21         54.28         2.03 o                         
   0   1  13          0.04          0.68         0.27 o                         
   1   1  13         11.69         10.27         1.05 o                         
   2   1  13          9.48         11.65         1.09 o                         
   3   1  13          1.48          2.78         0.37 o                         
  -6   2  13          0.92          1.54         0.48 o                         
  -5   2  13          9.20          6.49         0.95 o                         
  -4   2  13         99.95         89.49         3.26 o                         
  -2   2  13          9.35         10.69         1.32 o                         
  -1   2  13          1.56          2.28         0.49 o                         
   0   2  13         45.09         39.12         1.29 o                         
   1   2  13         96.44        100.60         1.89 o                         
   2   2  13         37.92         40.92         1.54 o                         
  -5   3  13          1.32          0.66         0.47 o                         
  -4   3  13         20.95         17.39         1.43 o                         
  -3   3  13          6.50          9.13         1.08 o                         
  -2   3  13         39.61         33.37         1.94 o                         
  -1   3  13        123.43        130.00         3.83 o                         
   0   3  13         45.37         48.31         2.27 o                         
   1   3  13        124.15        137.36         6.39 o                         
   2   3  13         12.54         13.65         1.09 o                         
  -4   4  13         75.84         76.95         2.67 o                         
  -3   4  13         52.07         59.90         2.36 o                         
  -2   4  13         15.29         16.09         1.28 o                         
  -1   4  13          0.22          0.22         0.37 o                         
   0   4  13         11.72         10.51         1.01 o                         
   1   4  13         14.04         11.67         1.27 o                         
  -3   5  13          5.25          4.15         0.64 o                         
  -2   5  13         60.44         73.14         2.32 o                         
  -1   5  13        109.59        129.66         3.12 o                         
   0   5  13         91.07         81.46         2.40 o                         
  -1   0  14        285.03        270.80         4.65 o                         
   0   0  14          9.79         10.37         0.99 o                         
   1   0  14         20.49         18.93         1.19 o                         
  -1   1  14         10.71          8.38         0.86 o                         
   0   1  14        116.13        109.75         3.94 o                         
  -1   2  14         52.92         50.64         1.99 o                         
   0   2  14          4.71          2.46         0.51 o                         
                                                                                
